# Supplementary material for: The Hsp90 inhibitor SNX-7081 is synergistic with fludarabine nucleoside via DNA damage and repair mechanisms in human, p53-negative chronic lymphocytic leukemia
Source: Oncotarget. 2015 Nov 6;6(38):40981–97. doi: 10.18632/oncotarget.5715 (PMC4747384; doi:10.18632/oncotarget.5715)
Supplement: Supplementary file 2 [file oncotarget-06-40981-s002.xlsx]

## Sheet: Sheet1
Supplementary Table 1: Master list of significant protein abundance changes across all treatment conditions
					2-FaraA Treatment		SNX-7081 Treatment		2-FaraA+SNX7081 Treatment		No.s of peptides detected in each treatment replicate (1-3)
Gene identifiera	Accession numberb	Protein namesc	Gene named	Biological processe	Ratio to Control	p-valueg	Ratio to Control	p-valueg	Ratio to Control	p-valueg	Control 1	Control 2	Control 3	2-FaraA treated 1	2-FaraA treated 2	2-FaraA treated 3	SNX-7081 treated 1	SNX-7081 treated 2	SNX-7081 treated 3	2-FaraA+SNX-7081 treated 1	2-FaraA+SNX-7081 treated 2	2-FaraA+SNX-7081 treated 3
ENSG00000072062	P17612	cAMP-dependent protein kinase catalytic subunit alpha	PRKACA	Cell communication ; Signal transduction					3.48198	0.0227461	1	0	0	0	0	0	0	0	0	2	3	2
ENSG00000123213	Q9BYT8	Neurolysin, mitochondrial	NLN	Protein metabolism	4.4183	0.0241481					1	1	0	5	4	3	0	0	0	0	0	0
ENSG00000149187	Q92879	CUGBP Elav-like family member 1	CELF1	Regulation of gene expression, epigenetic	4.29881	0.0458728					1	8	3	16	19	20	0	0	0	0	0	0
ENSG00000156482	P62888	60S ribosomal protein L30	RPL30	Protein metabolism	8.75603	7.03093e-05	11.1217	0.0028995	17.024	1.38473e-05	0	0	0	2	3	2	2	5	8	6	7	6
ENSG00000170017	Q13740	CD166 antigen	ALCAM	Immune response					7.37972	0.0161099	0	0	1	0	0	0	0	0	0	3	6	7
ENSG00000248333	P21127	Cyclin-dependent kinase 11B	CDK11B	Cell communication ; Signal transduction			0.0577317		0.0482583	0.000115586	9	5	7	0	0	0	0	0	0	0	0	0
ENSP00000009589	P60866	40S ribosomal protein S20	RPS20	Protein metabolism			12.3653	0.0172807	25.1361	0.0367274	0	0	1	0	0	0	3	16	12	2	13	42
ENSP00000034275	Q9H6Z4	Ran-binding protein 3	RANBP3	Cell communication ; Signal transduction			0.488381	0.0202045			10	6	10	0	0	0	5	4	5	0	0	0
ENSP00000040738	Q8NFC6	Biorientation of chromosomes in cell division protein 1-like	BOD1L	Biological_process unknown	9.86522	0.00352345					0	0	0	2	4	3	0	0	0	0	0	0
ENSP00000044462	P25789	Proteasome subunit alpha type-4	PSMA4	Protein metabolism	4.76096	0.0310467					2	0	0	3	5	5	0	0	0	0	0	0
ENSP00000054950	Q15293	Reticulocalbin-1	RCN1	Cell communication ; Signal transduction			15.9049	0.000280799	22.1211	0.00287851	0	0	0	0	0	0	7	5	10	3	5	17
ENSP00000085068	Q96AB3	Isochorismatase domain-containing protein 2, mitochondrial	ISOC2	Metabolism ; Energy pathways			3.55379	0.041272	5.21431	0.0114329	1	0	0	0	0	0	1	4	3	3	5	3
ENSP00000160262	P32942	Intercellular adhesion molecule 3	ICAM3	Cell communication ; Signal transduction					3.7264	0.0479147	1	2	0	0	0	0	0	0	0	6	4	6
ENSP00000176763	O94804	serine/threonine kinase 10 [Source:HGNC Symbol;Acc:11388]	STK10	Cell communication ; Signal transduction	2.88717	0.0278629			3.81542	0.0199781	3	4	1	7	10	8	0	0	0	8	17	13
ENSP00000188376	Q00325	Phosphate carrier protein, mitochondrial	SLC25A3	Transport					3.35829	0.00743328	20	25	30	0	0	0	0	0	0	65	116	107
ENSP00000196371	P55809	Succinyl-CoA:3-ketoacid-coenzyme A transferase 1, mitochondrial	OXCT1	Metabolism ; Energy pathways					2.98704	0.0165843	9	12	4	0	0	0	0	0	0	23	28	36
ENSP00000196551	P46782	40S ribosomal protein S5	RPS5	Protein metabolism			4.90134	0.0492861	5.85677	0.0366282	5	0	0	0	0	0	6	14	14	12	15	12
ENSP00000198765	O75131	Copine-3	CPNE3	Transport			0.353581	0.0273135	0.265871	0.0194138	15	6	8	0	0	0	4	5	2	1	3	4
ENSP00000198939	Q8IWX8	Calcium homeostasis endoplasmic reticulum protein	CHERP	Cell growth and/or maintenance					5.77782	0.0454053	2	0	4	0	0	0	0	0	0	14	15	16
ENSP00000203001	Q9UJA5	tRNA (adenine-N(1)-)-methyltransferase non-catalytic subunit TRM6	TRMT6	Biological_process unknown			0.134464	0.00877123			5	1	1	0	0	0	0	0	0	0	0	0
ENSP00000203407	P31930	Cytochrome b-c1 complex subunit 1, mitochondrial	UQCRC1	Metabolism ; Energy pathways			2.32975	0.016851			11	14	15	0	0	0	44	33	32	0	0	0
ENSP00000205061	Q92896	Golgi apparatus protein 1	GLG1	Biological_process unknown			7.43463	0.0214588	8.43964	0.0263931	0	0	2	0	0	0	6	5	7	6	7	15
ENSP00000205402	P09622	Dihydrolipoyl dehydrogenase, mitochondrial	DLD	Metabolism ; Energy pathways	2.07994	0.0404727	2.385	0.0186309	2.42767	0.0176892	9	13	9	26	25	15	36	29	22	36	25	26
ENSP00000210444	Q9NR45	Sialic acid synthase	NANS	Metabolism ; Energy pathways					4.95218	0.0383234	1	1	0	0	0	0	0	0	0	2	5	9
ENSP00000215754	P14174	Macrophage migration inhibitory factor	MIF	Cell communication ; Signal transduction					4.3894	0.0402258	2	2	0	0	0	0	0	0	0	7	9	8
ENSP00000215909	P09382	Galectin-1	LGALS1	Immune response			13.8154	0.0103542	8.16224	0.0286044	3	3	0	0	0	0	37	37	40	13	21	30
ENSP00000216034	Q9NS69	Mitochondrial import receptor subunit TOM22 homolog	TOMM22	Transport					4.08032	0.0425724	2	0	0	0	0	0	0	0	0	3	3	7
ENSP00000216038	Q9Y3I0	tRNA-splicing ligase RtcB homolog	C22orf28	Biological_process unknown			2.90017	0.0344098			7	15	18	0	0	0	47	43	46	0	0	0
ENSP00000216122	P33992	DNA replication licensing factor MCM5	MCM5	Regulation of nucleobase, nucleoside, nucleotide and nucleic acid metabolism			0.416745	0.0259024			20	28	35	0	0	0	14	12	13	0	0	0
ENSP00000216407	P62333	26S protease regulatory subunit 10B	PSMC6	Protein metabolism	0.47055	0.0448925					22	24	14	9	6	13	0	0	0	0	0	0
ENSP00000216500	Q9Y394	Dehydrogenase/reductase SDR family member 7	DHRS7	Metabolism ; Energy pathways			4.70312	0.026155			0	0	1	0	0	0	5	3	3	0	0	0
ENSP00000216832	Q9H307	Pinin	PNN	Cell communication ; Signal transduction					2.86804	0.0183059	13	4	6	0	0	0	0	0	0	19	23	35
ENSP00000217456	Q9HDC9	Adipocyte plasma membrane-associated protein	APMAP	Biological_process unknown	4.76096	0.0381023					0	1	1	4	4	5	0	0	0	0	0	0
ENSP00000218364	O43719	HIV Tat-specific factor 1	HTATSF1	Regulation of nucleobase, nucleoside, nucleotide and nucleic acid metabolism	10.9744	0.000237929	4.97191	0.00537246	11.0775	0.0221832	0	0	0	2	3	4	3	2	1	8	3	1
ENSP00000219313	P51665	26S proteasome non-ATPase regulatory subunit 7	PSMD7	Protein metabolism	0.189196	0.0367955					21	5	4	2	2	1	0	0	0	0	0	0
ENSP00000220584	P37268	Squalene synthase	FDFT1	Metabolism ; Energy pathways			0.358268	0.0220303			6	3	5	0	0	0	1	3	1	0	0	0
ENSP00000220849	P60228	Eukaryotic translation initiation factor 3 subunit E	EIF3E	Protein metabolism					2.2182	0.0492544	10	13	17	0	0	0	0	0	0	34	23	45
ENSP00000220959	O95071	E3 ubiquitin-protein ligase UBR5	UBR5	Protein metabolism			0.239829	0.041578			3	1	3	0	0	0	1	0	0	0	0	0
ENSP00000221413	Q9Y230	RuvB-like 2	RUVBL2	Regulation of nucleobase, nucleoside, nucleotide and nucleic acid metabolism	2.03034	0.00377793					41	45	42	78	103	82	0	0	0	0	0	0
ENSP00000221431	Q9NP81	Seryl-tRNA synthetase, mitochondrial	SARS2	Protein metabolism	7.50225	0.0125188			6.40529	0.0269782	1	0	1	5	10	6	0	0	0	10	3	8
ENSP00000221448	P08621	U1 small nuclear ribonucleoprotein 70 kDa	SNRNP70	Regulation of nucleobase, nucleoside, nucleotide and nucleic acid metabolism	0.148867	0.00673074	0.154401	0.0323705	0.246852	0.0252234	51	14	20	5	4	3	5	8	1	9	5	9
ENSP00000221957	O60664	Perilipin-3	PLIN3	Transport					2.0305	0.0439289	13	7	9	0	0	0	0	0	0	15	18	35
ENSP00000221975	P39019	40S ribosomal protein S19	RPS19	Protein metabolism			5.08664	0.0499283			6	1	0	0	0	0	23	10	14	0	0	0
ENSP00000222005	Q16543	Hsp90 co-chaperone Cdc37	CDC37	Protein metabolism	0.415945	0.00776541					16	13	8	5	6	4	0	0	0	0	0	0
ENSP00000222124	Q6UW68	Transmembrane protein 205	TMEM205	Biological_process unknown	0.408048	0.0151878					4	3	4	2	1	1	0	0	0	0	0	0
ENSP00000222388	Q9UG63	ATP-binding cassette sub-family F member 2	ABCF2	Immune response	0.0898964	0.00639076	0.0523048	8.70731e-05	0.169644	0.0320984	8	8	4	0	1	0	0	0	0	0	0	3
ENSP00000225388	Q7Z417	Nuclear fragile X mental retardation-interacting protein 2	NUFIP2	Regulation of nucleobase, nucleoside, nucleotide and nucleic acid metabolism			0.119968	0.00837855	0.101641	0.00710539	1	4	3	0	0	0	0	0	0	0	0	0
ENSP00000225402	Q9NY61	Protein AATF	AATF	Apoptosis			6.33853	0.0178362			0	0	0	0	0	0	5	1	2	0	0	0
ENSP00000225426	P49720	Proteasome subunit beta type-3	PSMB3	Protein metabolism					3.94508	0.0389986	1	2	0	0	0	0	0	0	0	5	6	6
ENSP00000225698	Q07021	Complement component 1 Q subcomponent-binding protein, mitochondrial	C1QBP	Immune response	0.242178	0.0333211					36	10	10	4	3	6	0	0	0	0	0	0
ENSP00000225777	O43760	Synaptogyrin-2	SYNGR2	Transport			3.36013	0.0125772	3.8068	0.0103996	5	9	4	0	0	0	30	20	23	17	33	31
ENSP00000227471	Q9H1C4	Protein unc-93 homolog B1	UNC93B1	Transport			0.193153	0.0365296			4	4	1	0	0	0	1	0	0	0	0	0
ENSP00000228251	P16989	DNA-binding protein A	CSDA	Regulation of nucleobase, nucleoside, nucleotide and nucleic acid metabolism			2.93123	0.0198033	3.47658	0.0295857	11	13	23	0	0	0	58	59	44	53	38	97
ENSP00000228506	Q14165	Malectin	MLEC	Biological_process unknown			0.0683727	0.0361915			13	1	1	0	0	0	0	0	0	0	0	0
ENSP00000228945	P52566	Rho GDP-dissociation inhibitor 2	ARHGDIB	Cell communication ; Signal transduction			4.35324	0.0133483	3.59358	0.0488425	6	2	4	0	0	0	12	22	31	8	12	32
ENSP00000229043	F8W9B4	Replication factor C subunit 5	RFC5	Regulation of nucleobase, nucleoside, nucleotide and nucleic acid metabolism					0.0572841	0.031647	13	1	1	0	0	0	0	0	0	0	0	0
ENSP00000229239	P04406	Glyceraldehyde-3-phosphate dehydrogenase	GAPDH	Metabolism ; Energy pathways	0.480616	0.0218047					486	347	342	167	137	265	0	0	0	0	0	0
ENSP00000229270	P60174	Triosephosphate isomerase	TPI1	Metabolism ; Energy pathways					2.84703	0.0486859	29	34	21	0	0	0	0	0	0	40	124	109
ENSP00000229314	Q9Y3E0	Vesicle transport protein GOT1B	GOLT1B	Cell communication ; Signal transduction					6.83001	0.0149353	0	0	0	0	0	0	0	0	0	1	1	5
ENSP00000231487	P63208	S-phase kinase-associated protein 1	SKP1	Cell cycle	14.302	5.80145e-05			11.0775	0.0108552	0	0	0	4	5	3	0	0	0	4	1	7
ENSP00000233609	P62841	40S ribosomal protein S15	RPS15	Regulation of nucleobase, nucleoside, nucleotide and nucleic acid metabolism	12.0836	0.00548045	12.4884	0.000489572	13.626	0.00155824	0	0	0	1	5	4	3	7	7	2	5	8
ENSP00000234420	P52701	DNA mismatch repair protein Msh6	MSH6	Regulation of nucleobase, nucleoside, nucleotide and nucleic acid metabolism					0.221314	0.0158454	13	17	29	0	0	0	0	0	0	3	7	4
ENSP00000234454	P35270	Sepiapterin reductase	SPR	Metabolism ; Energy pathways	10.9744	0.00442267	11.805	5.90077e-06	15.325	5.1494e-05	0	0	0	1	4	4	5	6	5	5	7	5
ENSP00000236051	Q99848	Probable rRNA-processing protein EBP2	EBNA1BP2	Biological_process unknown			0.152944	0.00109406			3	1	2	0	0	0	0	0	0	0	0	0
ENSP00000238256	Q5T1M5	FK506-binding protein 15	FKBP15	Cell growth and/or maintenance					6.35062	0.0430898	1	1	1	0	0	0	0	0	0	2	10	16
ENSP00000238616	Q8TD19	Serine/threonine-protein kinase Nek9	NEK9	Cell growth and/or maintenance			0.0906509	0.00615579	0.0763154	0.00529106	2	2	7	0	0	0	0	0	0	0	0	0
ENSP00000238688	Q9GZT3	SRA stem-loop-interacting RNA-binding protein, mitochondrial	SLIRP	Regulation of nucleobase, nucleoside, nucleotide and nucleic acid metabolism	10.2435	0.0124663	11.7851	0.00539602	6.69591	0.0377744	2	0	0	8	7	14	15	13	15	6	13	3
ENSP00000239690	Q96RS6	NudC domain-containing protein 1	NUDCD1	Biological_process unknown			0.339206	0.0203505			10	5	5	0	0	0	1	3	3	0	0	0
ENSP00000241052	P04040	Catalase	CAT	Metabolism ; Energy pathways	2.43616	0.00870658	3.07465	0.00594382	3.3313	0.00988733	8	12	10	26	26	23	27	40	42	47	39	30
ENSP00000244020	Q13247	Serine/arginine-rich splicing factor 6	SRSF6	Regulation of nucleobase, nucleoside, nucleotide and nucleic acid metabolism	3.55793	0.0233581	3.73335	0.00325028	3.36728	0.00983539	11	18	13	68	29	56	54	76	54	56	65	42
ENSP00000244230	O00566	U3 small nucleolar ribonucleoprotein protein MPP10	MPHOSPH10	Regulation of nucleobase, nucleoside, nucleotide and nucleic acid metabolism	3.6836	0.0208605					1	1	3	7	6	8	0	0	0	0	0	0
ENSP00000244815	Q32MZ4	Leucine-rich repeat flightless-interacting protein 1	LRRFIP1	Regulation of nucleobase, nucleoside, nucleotide and nucleic acid metabolism	3.5498	0.0167542					3	5	7	14	22	20	0	0	0	0	0	0
ENSP00000245796	Q8NDX1	PH and SEC7 domain-containing protein 4	PSD4	Biological_process unknown	9.86522	6.27888e-05					0	0	0	2	4	3	0	0	0	0	0	0
ENSP00000245932	P50552	Vasodilator-stimulated phosphoprotein	VASP	Cell growth and/or maintenance	2.22224	0.0250278			2.17078	0.0452301	3	4	5	8	9	11	0	0	0	13	9	9
ENSP00000246337	P06132	Uroporphyrinogen decarboxylase	UROD	Metabolism ; Energy pathways			8.15111	0.0187825			1	0	0	0	0	0	4	3	13	0	0	0
ENSP00000246535	Q9BRP1	Programmed cell death protein 2-like	PDCD2L	Apoptosis	3.75541	0.0472161					1	1	5	10	12	7	0	0	0	0	0	0
ENSP00000246662	P35527	Keratin, type I cytoskeletal 9	KRT9	Cell growth and/or maintenance	0.0167622	0.00824704					26	24	2	0	0	0	0	0	0	0	0	0
ENSP00000248450	Q13685	Angio-associated migratory cell protein	AAMP	Cell growth and/or maintenance					7.37972	0.0161099	0	0	1	0	0	0	0	0	0	3	6	7
ENSP00000248553	P04792	Heat shock protein beta-1	HSPB1	Protein metabolism			16.1665	0.00594786	16.8475	0.00697308	2	1	0	0	0	0	12	31	35	12	23	41
ENSP00000249071	P15153	Ras-related C3 botulinum toxin substrate 2	RAC2	Cell communication ; Signal transduction			13.9144	0.0216607			0	2	0	0	0	0	5	20	26	0	0	0
ENSP00000249837	Q709C8	Vacuolar protein sorting-associated protein 13C	VPS13C	Biological_process unknown	5.06633	0.044938					2	0	1	3	8	8	0	0	0	0	0	0
ENSP00000251453	P62249	40S ribosomal protein S16	RPS16	Protein metabolism			11.216	0.013711	22.5376	0.00446093	0	0	1	0	0	0	4	17	7	14	10	27
ENSP00000251496	Q9BPX3	Condensin complex subunit 3	NCAPG	Regulation of nucleobase, nucleoside, nucleotide and nucleic acid metabolism			0.17789	0.0236746	0.305626	0.0433749	10	25	19	0	0	0	1	4	5	8	4	6
ENSP00000251595	P69905	Hemoglobin subunit alpha	HBA1	Transport			9.07179	0.0111955	12.7765	0.0220384	0	0	0	0	0	0	1	5	6	1	2	11
ENSP00000251636	Q7Z478	ATP-dependent RNA helicase DHX29	DHX29	Regulation of nucleobase, nucleoside, nucleotide and nucleic acid metabolism					7.67951	0.000142384	0	0	0	0	0	0	0	0	0	4	2	3
ENSP00000252244	P04264	Keratin, type II cytoskeletal 1	KRT1	Cell growth and/or maintenance	0.0611482	0.0292091					78	79	35	0	0	11	0	0	0	0	0	0
ENSP00000252440	Q9BQ95	Evolutionarily conserved signaling intermediate in Toll pathway, mitochondrial	ECSIT	Cell communication ; Signal transduction			4.97191	0.0024671	10.228	0.0107865	0	0	0	0	0	0	1	3	2	3	1	7
ENSP00000252487	O96008	Mitochondrial import receptor subunit TOM40 homolog	TOMM40	Transport					2.94105	0.0032878	7	6	7	0	0	0	0	0	0	18	30	21
ENSP00000252512	Q9UIA9	Exportin-7	XPO7	Transport			0.312928	0.0439705			4	5	10	0	0	0	2	3	1	0	0	0
ENSP00000252593	Q10589	Bone marrow stromal antigen 2	BST2	Immune response	0.128606	0.000664207			0.130517	0.000685268	3	2	1	0	0	0	0	0	0	0	0	0
ENSP00000252622	Q9UK45	U6 snRNA-associated Sm-like protein LSm7	LSM7	Regulation of nucleobase, nucleoside, nucleotide and nucleic acid metabolism					3.48198	0.0439187	0	1	0	0	0	0	0	0	0	2	3	2
ENSP00000252934	Q9UBB4	Ataxin-10	ATXN10	Biological_process unknown					2.42703	0.0136729	7	6	10	0	0	0	0	0	0	20	25	20
ENSP00000253247	Q9H8H0	Nucleolar protein 11	NOL11	Biological_process unknown			0.129932	0.0145785			5	7	2	0	0	0	0	0	1	0	0	0
ENSP00000253363	Q14498	RNA-binding protein 39	RBM39	Regulation of nucleobase, nucleoside, nucleotide and nucleic acid metabolism	0.0222244	5.02011e-05	0.0276304	6.92833e-05			21	9	9	0	0	0	0	0	0	0	0	0
ENSP00000253452	P13073	Cytochrome c oxidase subunit 4 isoform 1, mitochondrial	COX4I1	Metabolism ; Energy pathways			5.78572	0.00106213	4.52286	0.00305015	3	2	1	0	0	0	12	19	16	14	10	11
ENSP00000253815	P62837	Ubiquitin-conjugating enzyme E2 D2	UBE2D2	Protein metabolism			4.97191	0.00647768			0	0	0	0	0	0	2	1	3	0	0	0
ENSP00000254108	P35637	RNA-binding protein FUS	FUS	Regulation of nucleobase, nucleoside, nucleotide and nucleic acid metabolism			0.485586	0.00909544	0.415245	0.0299285	94	86	85	0	0	0	61	46	40	61	34	29
ENSP00000254286	Q9NZ32	Actin-related protein 10	ACTR10	Cell growth and/or maintenance					9.37852	0.00580388	0	0	0	0	0	0	0	0	0	2	3	6
ENSP00000254322	P25685	DnaJ homolog subfamily B member 1	DNAJB1	Protein metabolism			8.38848	0.0021002			0	0	0	0	0	0	2	3	6	0	0	0
ENSP00000254718	Q9BQG0	Myb-binding protein 1A	MYBBP1A	Regulation of nucleobase, nucleoside, nucleotide and nucleic acid metabolism			0.346556	0.0216666			3	4	5	0	0	0	2	1	1	0	0	0
ENSP00000254878	P52758	Ribonuclease UK114	HRSP12	Protein metabolism			8.38848	0.0098248			0	0	0	0	0	0	1	6	4	0	0	0
ENSP00000255631	Q9NZL4	Hsp70-binding protein 1	HSPBP1	Protein metabolism	9.86522	0.00615567			7.67951	0.0203925	0	0	0	2	5	1	0	0	0	1	1	6
ENSP00000256429	Q9UBB5	Methyl-CpG-binding domain protein 2	MBD2	Regulation of nucleobase, nucleoside, nucleotide and nucleic acid metabolism					0.22417	0.0263406	2	2	3	0	0	0	0	0	0	0	1	0
ENSP00000256496	Q9NVJ2	ADP-ribosylation factor-like protein 8B	ARL8B	Cell communication ; Signal transduction					5.98051	0.0165504	0	0	0	0	0	0	0	0	0	1	4	1
ENSP00000257347	Q9HA77	Probable cysteinyl-tRNA synthetase, mitochondrial	CARS2	Metabolism ; Energy pathways			0.0978916	0.00688404			4	10	5	0	0	0	0	1	0	0	0	0
ENSP00000258123	Q9Y4E8	Ubiquitin carboxyl-terminal hydrolase 15	USP15	Protein metabolism	4.4183	0.0438458					1	0	1	4	6	2	0	0	0	0	0	0
ENSP00000258531	Q13610	Periodic tryptophan protein 1 homolog	PWP1	Cell growth and/or maintenance			3.9369	0.034331			0	1	0	0	0	0	3	2	4	0	0	0
ENSP00000258947	Q13137	Calcium-binding and coiled-coil domain-containing protein 2	CALCOCO2	Biological_process unknown					6.51355	0.0295787	0	0	1	0	0	0	0	0	0	2	4	8
ENSP00000258960	P30419	Glycylpeptide N-tetradecanoyltransferase 1	NMT1	Metabolism ; Energy pathways			0.419639	0.0119977			5	6	7	0	0	0	3	3	2	0	0	0
ENSP00000258962	Q07955	Serine/arginine-rich splicing factor 1	SRSF1	Protein metabolism			0.42494	0.0472119			45	31	30	0	0	0	7	25	19	0	0	0
ENSP00000260985	O75874	Isocitrate dehydrogenase [NADP] cytoplasmic	IDH1	Metabolism ; Energy pathways	2.79582	0.00333284	3.16321	0.00982773	3.4354	0.0328075	3	3	3	8	12	7	17	9	10	19	6	13
ENSP00000261167	Q9Y2W2	WW domain-binding protein 11	WBP11	Regulation of nucleobase, nucleoside, nucleotide and nucleic acid metabolism	7.64684	0.00277506					0	0	0	2	1	3	0	0	0	0	0	0
ENSP00000261359	Q9NR09	Baculoviral IAP repeat-containing protein 6	BIRC6	Apoptosis			0.27279	0.0290282	0.130517	2.7049e-05	3	2	2	0	0	0	1	0	0	0	0	0
ENSP00000261427	P61086	Ubiquitin-conjugating enzyme E2 K	UBE2K	Protein metabolism			11.805	0.00287818			0	0	0	0	0	0	2	6	8	0	0	0
ENSP00000261622	Q01650	Large neutral amino acids transporter small subunit 1	SLC7A5	Transport	19.848	0.0186963					0	0	0	3	13	1	0	0	0	0	0	0
ENSP00000261741	Q9Y4C8	Probable RNA-binding protein 19	RBM19	Regulation of nucleobase, nucleoside, nucleotide and nucleic acid metabolism			0.108294	1.26077e-05			3	3	3	0	0	0	0	0	0	0	0	0
ENSP00000261819	Q9UJX4	Anaphase-promoting complex subunit 5	ANAPC5	Cell communication ; Signal transduction	9.86522	0.00438234					0	0	0	4	3	1	0	0	0	0	0	0
ENSP00000261875	Q9P035	3-hydroxyacyl-CoA dehydratase 3	PTPLAD1	Cell communication ; Signal transduction					2.76593	0.00305656	2	2	2	0	0	0	0	0	0	8	7	6
ENSP00000261942	Q96CS3	FAS-associated factor 2	FAF2	Apoptosis					3.07034	0.0332333	1	1	1	0	0	0	0	0	0	6	2	5
ENSP00000261973	P49756	RNA-binding protein 25	RBM25	Regulation of nucleobase, nucleoside, nucleotide and nucleic acid metabolism	0.146514	0.0420609	0.0276304	0.000121503	0.353926	0.0376832	9	16	14	2	3	0	0	0	0	7	3	5
ENSP00000262193	P20618	Proteasome subunit beta type-1	PSMB1	Protein metabolism	7.38522	0.0378086			10.245	0.0181133	4	0	1	7	23	13	0	0	0	15	19	35
ENSP00000262455	Q9BS26	Endoplasmic reticulum resident protein 44	ERP44	Protein metabolism			2.85762	0.00232141	2.57071	0.00661324	9	5	8	0	0	0	26	26	23	20	26	20
ENSP00000262570	Q9NX63	Coiled-coil-helix-coiled-coil-helix domain-containing protein 3, mitochondrial	CHCHD3	Biological_process unknown	18.7388	0.00303953			10.228	0.00296391	0	0	0	4	10	2	0	0	0	2	2	7
ENSP00000262746	Q06830	Peroxiredoxin-1	PRDX1	Metabolism ; Energy pathways			4.32209	0.0195215	2.81452	0.0355618	10	26	11	0	0	0	46	92	100	38	62	52
ENSP00000262832	Q9Y262	Eukaryotic translation initiation factor 3 subunit L	EIF3L	Protein metabolism			0.207249	0.0142509			13	27	23	0	0	0	7	4	3	0	0	0
ENSP00000262948	P36507	Dual specificity mitogen-activated protein kinase kinase 2	MAP2K2	Cell communication ; Signal transduction	8.89948	0.0283811	5.87393	0.0423419	8.92851	0.0236776	5	0	0	14	26	12	9	23	9	14	22	24
ENSP00000263097	Q99439	Calponin-2	CNN2	Cell growth and/or maintenance	0.0687619	0.00034755					6	4	2	0	0	0	0	0	0	0	0	0
ENSP00000263246	Q9UNF0	Protein kinase C and casein kinase substrate in neurons protein 2	PACSIN2	Cell communication ; Signal transduction					0.250744	0.0167345	25	16	18	0	0	0	0	0	0	9	4	3
ENSP00000263801	Q12888	Tumor suppressor p53-binding protein 1	TP53BP1	Regulation of nucleobase, nucleoside, nucleotide and nucleic acid metabolism					0.499982	0.0466665	8	9	6	0	0	0	0	0	0	5	5	3
ENSP00000263867	P40121	Macrophage-capping protein	CAPG	Cell growth and/or maintenance					19.5726	1.22982e-05	0	0	0	0	0	0	0	0	0	7	6	9
ENSP00000264156	Q14566	DNA replication licensing factor MCM6	MCM6	Regulation of nucleobase, nucleoside, nucleotide and nucleic acid metabolism			0.170631	0.0123633	0.297207	0.0434753	37	89	99	0	0	0	13	18	12	23	21	31
ENSP00000264167	O00116	Alkyldihydroxyacetonephosphate synthase, peroxisomal	AGPS	Metabolism ; Energy pathways			0.129932	0.046424	0.0610929	0.0142671	1	7	6	0	0	0	0	1	0	0	0	0
ENSP00000264220	Q06203	Amidophosphoribosyltransferase	PPAT	Metabolism ; Energy pathways					0.103457	0.0485921	5	18	19	0	0	0	0	0	0	4	0	0
ENSP00000264263	Q96RP9	Elongation factor G, mitochondrial	GFM1	Protein metabolism			0.293211	0.019389			18	22	22	0	0	0	3	12	5	0	0	0
ENSP00000264331	Q02880	DNA topoisomerase 2-beta	TOP2B	Regulation of nucleobase, nucleoside, nucleotide and nucleic acid metabolism					5.98051	3.90599e-05	0	0	0	0	0	0	0	0	0	2	3	2
ENSP00000264705	P27708	CAD protein	CAD	Metabolism ; Energy pathways			0.334361	0.0230371			108	129	138	0	0	0	68	29	46	0	0	0
ENSP00000264714	O15355	Protein phosphatase 1G	PPM1G	Protein metabolism			0.222085	0.0303975			11	14	18	0	0	0	4	1	5	0	0	0
ENSP00000264893	Q9NVA2	Septin-11	SEPT11	Cell cycle	2.47051	0.0153091	2.07095	0.0209583	2.35447	0.0303305	11	12	15	30	42	24	36	28	28	36	22	45
ENSP00000264932	P31040	Succinate dehydrogenase [ubiquinone] flavoprotein subunit, mitochondrial	SDHA	Metabolism ; Energy pathways	2.74978	0.0319295	2.59017	0.00710195	3.66774	0.000637364	16	20	15	53	64	26	37	69	48	57	73	85
ENSP00000265028	Q9UBS4	DnaJ homolog subfamily B member 11	DNAJB11	Protein metabolism	24.2847	7.57038e-06	9.07179	0.00431098	10.228	0.00177157	0	0	0	6	7	8	3	2	7	4	5	2
ENSP00000265056	P49736	DNA replication licensing factor MCM2	MCM2	Regulation of nucleobase, nucleoside, nucleotide and nucleic acid metabolism			0.413207	0.0368801			131	59	52	0	0	0	47	32	35	0	0	0
ENSP00000265069	Q96KR1	Zinc finger RNA-binding protein	ZFR	Regulation of nucleobase, nucleoside, nucleotide and nucleic acid metabolism					6.94663	0.0141494	0	0	1	0	0	0	0	0	0	4	6	5
ENSP00000265073	P53999	Activated RNA polymerase II transcriptional coactivator p15	SUB1	Regulation of nucleobase, nucleoside, nucleotide and nucleic acid metabolism			8.097	0.017801			2	3	0	0	0	0	21	17	19	0	0	0
ENSP00000265112	P26639	Threonyl-tRNA synthetase, cytoplasmic	TARS	Metabolism ; Energy pathways			0.306666	0.00429082			52	39	45	0	0	0	18	11	18	0	0	0
ENSP00000265174	O43252	Bifunctional 3'-phosphoadenosine 5'-phosphosulfate synthase 1	PAPSS1	Metabolism ; Energy pathways					3.76989	0.0152096	1	2	3	0	0	0	0	0	0	9	10	10
ENSP00000265304	Q04837	Single-stranded DNA-binding protein, mitochondrial	SSBP1	Regulation of nucleobase, nucleoside, nucleotide and nucleic acid metabolism	20.9572	0.000169462	23.4214	0.000599662	20.4221	0.000239892	0	0	0	6	4	8	15	6	12	4	9	10
ENSP00000265453	Q6ZS81	WD repeat- and FYVE domain-containing protein 4	WDFY4	Biological_process unknown			0.03	0.00138818	0.0539224	0.00117817	7	7	2	0	0	0	0	0	0	0	0	0
ENSP00000265537	Q15031	Probable leucyl-tRNA synthetase, mitochondrial	LARS2	Metabolism ; Energy pathways	5.32099	0.0292492	6.37803	0.0144493	5.03851	0.0294733	2	0	1	7	5	8	12	8	10	6	10	6
ENSP00000265754	Q15056	Eukaryotic translation initiation factor 4H	EIF4H	Protein metabolism	2.71783	0.00890542					3	2	1	6	7	5	0	0	0	0	0	0
ENSP00000265872	Q8IX12	Cell division cycle and apoptosis regulator protein 1	CCAR1	Cell communication ; Signal transduction			0.152944	0.00485048			2	3	2	0	0	0	0	0	0	0	0	0
ENSP00000265986	P14735	Insulin-degrading enzyme	IDE	Protein metabolism			0.200839	0.0210659			6	14	19	0	0	0	2	3	3	0	0	0
ENSP00000266544	Q16795	NADH dehydrogenase [ubiquinone] 1 alpha subcomplex subunit 9, mitochondrial	NDUFA9	Metabolism ; Energy pathways	0.0424341	0.000118953		0.011642			5	7	8	0	0	0	1	3	1	0	0	0
ENSP00000266735	P62306	Small nuclear ribonucleoprotein F	SNRPF	Regulation of nucleobase, nucleoside, nucleotide and nucleic acid metabolism	9.86522	0.00578583	5.65522	0.000309856	9.37852	0.00150733	0	0	0	1	5	2	2	2	3	5	2	3
ENSP00000267812	P55081	Microfibrillar-associated protein 1	MFAP1	Cell growth and/or maintenance	0.0687619	0.0125472	0.0838228	0.0138739	0.070463	0.0122008	1	6	5	0	0	0	0	0	0	0	0	0
ENSP00000268058	P29590	Protein PML	PML	Regulation of gene expression, epigenetic					65.4457	1.19754e-06	0	0	0	0	0	0	0	0	0	23	27	26
ENSP00000268482	Q92620	Pre-mRNA-splicing factor ATP-dependent RNA helicase PRP16	DHX38	Regulation of nucleobase, nucleoside, nucleotide and nucleic acid metabolism	0.160387	0.0316153	0.0608905	5.27351e-05	0.148881	0.012063	5	7	5	2	0	0	0	0	0	1	0	1
ENSP00000269230	F8WDZ1	Proline-, glutamic acid- and leucine-rich protein 1	PELP1	Regulation of nucleobase, nucleoside, nucleotide and nucleic acid metabolism			0.187016	0.0196172			4	4	6	0	0	0	1	0	1	0	0	0
ENSP00000269349	P38919	Eukaryotic initiation factor 4A-III	EIF4A3	Regulation of nucleobase, nucleoside, nucleotide and nucleic acid metabolism	2.14033	0.0287306			2.15851	0.00506504	16	14	14	34	42	20	0	0	0	36	27	46
ENSP00000270586	P28072	Proteasome subunit beta type-6	PSMB6	Protein metabolism			5.65522	0.00530099	10.228	0.0117665	0	0	0	0	0	0	1	4	2	3	2	7
ENSP00000270625	P62280	40S ribosomal protein S11	RPS11	Protein metabolism	4.07563	0.0250364	10.9865	0.00390941	9.89274	0.00513815	1	1	0	4	4	3	11	10	19	7	11	15
ENSP00000270776	P52209	6-phosphogluconate dehydrogenase, decarboxylating	PGD	Metabolism ; Energy pathways			2.71869	0.00464548	2.43986	0.0379347	23	23	33	0	0	0	79	91	79	87	82	51
ENSP00000271610	P08575	Receptor-type tyrosine-protein phosphatase C	PTPRC	Cell communication ; Signal transduction			0.148365	0.0171608			28	14	23	0	0	0	7	2	1	0	0	0
ENSP00000271764	P41214	Eukaryotic translation initiation factor 2D	EIF2D	Cell growth and/or maintenance					11.6365	0.0191956	0	0	2	0	0	0	0	0	0	12	19	8
ENSP00000272067	P24666	Low molecular weight phosphotyrosine protein phosphatase	ACP1	Metabolism ; Energy pathways			8.38848	0.0119722			0	0	0	0	0	0	5	5	1	0	0	0
ENSP00000273130	Q9Y6G9	Cytoplasmic dynein 1 light intermediate chain 1	DYNC1LI1	Cell growth and/or maintenance			0.492525	0.0178733	0.460093	0.0246016	10	6	8	0	0	0	5	5	3	5	4	3
ENSP00000274335	P27986	Phosphatidylinositol 3-kinase regulatory subunit alpha	PIK3R1	Cell communication ; Signal transduction			0.193153	0.0285229			2	2	5	0	0	0	0	0	1	0	0	0
ENSP00000275072	Q8IYS1	Peptidase M20 domain-containing protein 2	PM20D2	Protein metabolism	3.00552	0.0359691					2	2	2	11	4	5	0	0	0	0	0	0
ENSP00000276390	P21281	V-type proton ATPase subunit B, brain isoform	ATP6V1B2	Transport					4.67762	0.039332	1	6	5	0	0	0	0	0	0	23	25	20
ENSP00000277865	P00367	Glutamate dehydrogenase 1, mitochondrial	GLUD1	Metabolism ; Energy pathways	3.65972	0.0364851	4.42371	0.0202977	4.18557	0.0240082	2	4	5	15	20	8	11	24	26	21	23	12
ENSP00000278412	Q08945	FACT complex subunit SSRP1	SSRP1	Regulation of nucleobase, nucleoside, nucleotide and nucleic acid metabolism			0.154736	0.0455383			26	15	10	0	0	0	0	4	4	0	0	0
ENSP00000279036	Q969N2	GPI transamidase component PIG-T	PIGT	Protein metabolism			0.134464	0.00229235			3	1	3	0	0	0	0	0	0	0	0	0
ENSP00000281828	Q9NSD9	Phenylalanyl-tRNA synthetase beta chain	FARSB	Protein metabolism			0.458134	0.0499864			38	31	14	0	0	0	14	17	12	0	0	0
ENSP00000282272	Q8N8A2	Serine/threonine-protein phosphatase 6 regulatory ankyrin repeat subunit B	ANKRD44	Biological_process unknown			4.97191	0.00343142	8.52902	0.0009174	0	0	0	0	0	0	3	3	1	2	2	5
ENSP00000284274	Q96BN8	Protein FAM105B	FAM105B	Biological_process unknown	6.22744	0.0392133			5.64739	0.0441895	0	1	0	2	7	2	0	0	0	2	2	8
ENSP00000284320	O94826	Mitochondrial import receptor subunit TOM70	TOMM70A	Transport					2.35401	0.0324734	7	14	8	0	0	0	0	0	0	23	32	24
ENSP00000284719	Q9NTK5	Obg-like ATPase 1	OLA1	Biological_process unknown	2.29899	0.00360888	2.45409	0.00382175	2.87538	0.00319926	16	9	9	30	27	23	34	38	26	42	38	33
ENSP00000284811	Q15369	Transcription elongation factor B polypeptide 1	TCEB1	Regulation of nucleobase, nucleoside, nucleotide and nucleic acid metabolism	8.75603	0.0158284	6.33853	0.0107224	9.37852	0.000249507	0	0	0	1	1	5	3	1	4	2	4	4
ENSP00000285873	Q8TEQ6	Gem-associated protein 5	GEMIN5	Regulation of nucleobase, nucleoside, nucleotide and nucleic acid metabolism			0.0701958	0.00714752	0.127293	0.0315858	5	13	9	0	0	0	1	0	0	1	2	0
ENSP00000285968	Q92621	Nuclear pore complex protein Nup205	NUP205	Biological_process unknown			0.114056	0.0340537			16	27	19	0	0	0	5	0	2	0	0	0
ENSP00000286091	P13667	Protein disulfide-isomerase A4	PDIA4	Protein metabolism			0.234454	0.00672198			44	67	71	0	0	0	18	12	18	0	0	0
ENSP00000286398	O95347	Structural maintenance of chromosomes protein 2	SMC2	Biological_process unknown			0.358602	0.0437264			55	90	100	0	0	0	40	21	39	0	0	0
ENSP00000286713	P27105	Erythrocyte band 7 integral membrane protein	STOM	Cell communication ; Signal transduction			0.27279	0.0413321			3	2	1	0	0	0	1	0	0	0	0	0
ENSP00000288266	Q9UKG1	DCC-interacting protein 13-alpha	APPL1	Cell communication ; Signal transduction	9.86522	0.00354346					0	0	0	1	4	3	0	0	0	0	0	0
ENSP00000289371	O60841	Eukaryotic translation initiation factor 5B	EIF5B	Protein metabolism			0.271885	0.0358046	0.378879	0.0173599	41	27	15	0	0	0	13	4	8	12	11	12
ENSP00000289382	Q9UKZ1	UPF0760 protein C2orf29	C2orf29	Biological_process unknown					3.48198	0.0451787	1	0	0	0	0	0	0	0	0	1	2	4
ENSP00000290573	P52789	Hexokinase-2	HK2	Metabolism ; Energy pathways			0.327463	0.00784068	0.495314	0.0473319	28	41	21	0	0	0	10	10	13	17	19	14
ENSP00000290858	Q13951	Core-binding factor subunit beta	CBFB	Regulation of nucleobase, nucleoside, nucleotide and nucleic acid metabolism	17.6296	0.00373227			9.37852	0.00680388	0	0	0	2	10	3	0	0	0	1	3	6
ENSP00000291295	P62158	Calmodulin	CALM1	Cell communication ; Signal transduction			4.06608	0.0350629	4.95218	0.0245678	2	0	0	0	0	0	4	7	3	4	5	7
ENSP00000291565	O00764	Pyridoxal kinase	PDXK	Metabolism ; Energy pathways					0.442725	0.0153424	8	4	5	0	0	0	0	0	0	2	2	4
ENSP00000291576	Q15269	Periodic tryptophan protein 2 homolog	PWP2	Cell communication ; Signal transduction			0.0906509	0.00168703	0.149695	0.021108	2	5	4	0	0	0	0	0	0	0	1	0
ENSP00000292644	P35998	26S protease regulatory subunit 7	PSMC2	Protein metabolism			3.17094	0.0147083			7	3	2	0	0	0	17	12	18	0	0	0
ENSP00000293362	P61289	Proteasome activator complex subunit 3	PSME3	Protein metabolism			0.215841	0.0409674			6	3	7	0	0	0	2	1	0	0	0	0
ENSP00000295066	Q9C005	Protein dpy-30 homolog	DPY30	Biological_process unknown			3.17068	0.0491377			1	0	0	0	0	0	1	4	2	0	0	0
ENSP00000295640	Q9H4A4	Aminopeptidase B	RNPEP	Protein metabolism			0.245687	0.0488521			3	12	6	0	0	0	2	2	1	0	0	0
ENSP00000296126	C9IZK7	WD repeat-containing protein 43	WDR43	Biological_process unknown			0.206541	0.0478744			7	9	5	0	0	0	3	0	1	0	0	0
ENSP00000296273	P35249	Replication factor C subunit 4	RFC4	Regulation of nucleobase, nucleoside, nucleotide and nucleic acid metabolism					0.148881	0.0184645	5	5	7	0	0	0	0	0	0	0	0	2
ENSP00000296446	Q9BUB1	PRKAR2A protein	PRKAR2A	Cell communication ; Signal transduction	3.11017	0.024233	4.16226	0.0120446	3.91316	0.0231071	4	1	3	11	8	8	10	15	18	17	13	9
ENSP00000296543	Q9BXJ9	N-alpha-acetyltransferase 15, NatA auxiliary subunit	NAA15	Metabolism ; Energy pathways			0.297287	0.0411329			5	10	8	0	0	0	4	2	1	0	0	0
ENSP00000296754	Q9NZ08	Endoplasmic reticulum aminopeptidase 1	ERAP1	Protein metabolism			0.417242	0.000600364			23	21	18	0	0	0	10	11	8	0	0	0
ENSP00000297258	Q01469	Fatty acid-binding protein, epidermal	FABP5	Transport			7.52268	0.0340159			7	3	0	0	0	0	31	39	26	0	0	0
ENSP00000297440	Q86Y56	HEAT repeat-containing protein 2	HEATR2	Biological_process unknown			0.134464	0.00623942	0.114283	0.00543676	1	3	3	0	0	0	0	0	0	0	0	0
ENSP00000297540	Q9H814	Phosphorylated adapter RNA export protein	PHAX	Regulation of nucleobase, nucleoside, nucleotide and nucleic acid metabolism	9.89246	0.0209571	2.78757	0.022962	5.21431	0.00935653	1	0	0	2	12	4	2	2	2	3	3	5
ENSP00000297990	Q9H6R4	Nucleolar protein 6	NOL6	Regulation of nucleobase, nucleoside, nucleotide and nucleic acid metabolism			0.0407992	0.00255631			7	16	3	0	0	0	0	0	0	0	0	0
ENSP00000298229	O15357	Phosphatidylinositol-3,4,5-trisphosphate 5-phosphatase 2	INPPL1	Cell communication ; Signal transduction	7.64684	0.00297823					0	0	0	3	1	2	0	0	0	0	0	0
ENSP00000298875	Q9P2I0	Cleavage and polyadenylation specificity factor subunit 2	CPSF2	Regulation of nucleobase, nucleoside, nucleotide and nucleic acid metabolism			0.0779513	0.00268468			2	6	5	0	0	0	0	0	0	0	0	0
ENSP00000299299	P61457	Pterin-4-alpha-carbinolamine dehydratase	PCBD1	Metabolism ; Energy pathways					6.83001	0.00857067	0	0	0	0	0	0	0	0	0	4	1	2
ENSP00000299601	Q8WVC0	RNA polymerase-associated protein LEO1	LEO1	Biological_process unknown					9.37852	0.000794892	0	0	0	0	0	0	0	0	0	2	5	3
ENSP00000299980	O43747	AP-1 complex subunit gamma-1	AP1G1	Transport					2.14202	0.014732	4	4	5	0	0	0	0	0	0	8	10	15
ENSP00000300026	P23284	Peptidyl-prolyl cis-trans isomerase B	PPIB	Protein metabolism			5.77485	0.0440786			5	13	1	0	0	0	23	71	39	0	0	0
ENSP00000300027	Q9NVI1	Fanconi anemia group I protein	FANCI	Biological_process unknown			0.11489	0.0187558	0.0539224	0.00249857	3	10	3	0	0	0	0	0	1	0	0	0
ENSP00000300161	P31946	14-3-3 protein beta/alpha	YWHAB	Cell communication ; Signal transduction					2.11512	0.0170668	15	13	14	0	0	0	0	0	0	41	34	27
ENSP00000301012	P53602	Diphosphomevalonate decarboxylase	MVD	Metabolism ; Energy pathways					12.7765	0.00116177	0	0	0	0	0	0	0	0	0	2	6	6
ENSP00000301453	Q96FW1	Ubiquitin thioesterase OTUB1	OTUB1	Protein metabolism			0.323979	0.0291797			7	5	9	0	0	0	1	2	4	0	0	0
ENSP00000301740	Q9UQ35	Serine/arginine repetitive matrix protein 2	SRRM2	Regulation of nucleobase, nucleoside, nucleotide and nucleic acid metabolism			0.251575	0.0215469	0.405693	0.0465627	49	49	23	0	0	0	16	6	12	25	12	18
ENSP00000302486	Q02750	mitogen-activated protein kinase kinase 1 [Source:HGNC Symbol;Acc:6840]	MAP2K1	Cell communication ; Signal transduction	2.87008	0.0209072	2.08343	0.0458303	2.59447	0.0295975	4	5	7	21	15	12	10	18	12	10	19	20
ENSP00000302640	P17480	Nucleolar transcription factor 1	UBTF	Regulation of nucleobase, nucleoside, nucleotide and nucleic acid metabolism	0.189841	0.0226485	0.108294	0.00043044	0.443506	0.0330943	5	2	2	0	1	0	0	0	0	1	1	2
ENSP00000302919	Q8TAQ2	SWI/SNF complex subunit SMARCC2	SMARCC2	Regulation of nucleobase, nucleoside, nucleotide and nucleic acid metabolism	2.38372	0.00982148					11	15	13	25	38	32	0	0	0	0	0	0
ENSP00000302993	Q6UN15	Pre-mRNA 3'-end-processing factor FIP1	FIP1L1	Biological_process unknown			0.175526	0.0343082			2	7	6	0	0	0	0	1	1	0	0	0
ENSP00000303145	P49755	Transmembrane emp24 domain-containing protein 10	TMED10	Transport					3.49908	0.0291733	1	1	0	0	0	0	0	0	0	3	3	5
ENSP00000303147	P31153	S-adenosylmethionine synthase isoform type-2	MAT2A	Metabolism ; Energy pathways	2.85933	0.0103981	2.45254	0.0111972	2.13302	0.000639012	8	8	7	26	28	14	14	25	28	18	20	19
ENSP00000303279	Q9NSE4	Isoleucyl-tRNA synthetase, mitochondrial	IARS2	Metabolism ; Energy pathways	0.29131	0.00549132	0.419036	0.0479463			12	13	18	3	4	5	10	6	4	0	0	0
ENSP00000303356	Q7Z4W1	L-xylulose reductase	DCXR	Metabolism ; Energy pathways			2.52478	0.0485545			1	1	2	0	0	0	3	4	7	0	0	0
ENSP00000303585	P30622	CAP-Gly domain-containing linker protein 1	CLIP1	Cell growth and/or maintenance	7.64684	1.4746e-05					0	0	0	2	2	2	0	0	0	0	0	0
ENSP00000303623	Q15758	Neutral amino acid transporter B(0)	SLC1A5	Transport			0.024579	1.3842e-06	0.0596318	0.00916785	15	14	15	0	0	0	0	0	0	2	0	0
ENSP00000303908	Q6IBS0	Twinfilin-2	TWF2	Cell communication ; Signal transduction	0.0994123	0.0114618					4	6	8	1	0	0	0	0	0	0	0	0
ENSP00000303920	Q8WU39	Marginal zone B- and B1-cell-specific protein	MZB1	Apoptosis					7.67951	0.000162384	0	0	0	0	0	0	0	0	0	3	2	3
ENSP00000304006	P68402	Platelet-activating factor acetylhydrolase IB subunit beta	PAFAH1B2	Cell communication ; Signal transduction			4.97191	0.00344148	5.98051	0.00147318	0	0	0	0	0	0	2	2	3	1	2	3
ENSP00000304161	Q9UDY8	Mucosa-associated lymphoid tissue lymphoma translocation protein 1	MALT1	Cell communication ; Signal transduction			0.363125	0.0126066			9	6	6	0	0	0	4	2	2	0	0	0
ENSP00000304350	Q6P2Q9	Pre-mRNA-processing-splicing factor 8	PRPF8	Regulation of nucleobase, nucleoside, nucleotide and nucleic acid metabolism			0.176539	0.00515354			28	32	29	0	0	0	8	3	6	0	0	0
ENSP00000304668	P12081	Histidyl-tRNA synthetase, cytoplasmic	HARS	Protein metabolism	2.33021	0.0355803			2.37423	0.00479125	12	7	9	14	34	19	0	0	0	27	20	30
ENSP00000305480	P39748	Flap endonuclease 1	FEN1	Regulation of nucleobase, nucleoside, nucleotide and nucleic acid metabolism			0.499979	0.021369			8	6	5	0	0	0	3	5	5	0	0	0
ENSP00000305556	Q15365	Poly(rC)-binding protein 1	PCBP1	Regulation of nucleobase, nucleoside, nucleotide and nucleic acid metabolism			0.360224	0.000736255	0.46904	0.00173644	81	59	70	0	0	0	32	28	26	37	31	43
ENSP00000305682	Q9NYK5	39S ribosomal protein L39, mitochondrial	MRPL39	Biological_process unknown					0.070463	0.00644068	8	3	1	0	0	0	0	0	0	0	0	0
ENSP00000306123	Q9BWH6	RNA polymerase II-associated protein 1	RPAP1	Biological_process unknown			0.134464	0.00188032	0.22417	0.0285892	4	2	1	0	0	0	0	0	0	0	0	1
ENSP00000306397	P47985	Cytochrome b-c1 complex subunit Rieske, mitochondrial	UQCRFS1	Metabolism ; Energy pathways	9.36889	0.00539082	5.85245	0.00706985	8.24588	0.00462824	1	0	0	6	4	7	5	6	3	4	6	8
ENSP00000306548	Q9BYD1	39S ribosomal protein L13, mitochondrial	MRPL13	Protein metabolism			4.97191	0.00348742			0	0	0	0	0	0	2	3	2	0	0	0
ENSP00000307260	Q9Y4P3	Transducin beta-like protein 2	TBL2	Cell communication ; Signal transduction	0.128606	1.3965e-05	0.27279	0.0290284	0.130517	1.9049e-05	2	2	2	0	0	0	1	0	0	0	0	0
ENSP00000307288	P33993	DNA replication licensing factor MCM7	MCM7	Regulation of nucleobase, nucleoside, nucleotide and nucleic acid metabolism			0.195325	0.00334341	0.398636	0.00135571	65	65	53	0	0	0	16	8	16	20	31	31
ENSP00000307567	P47897	Glutaminyl-tRNA synthetase	QARS	Metabolism ; Energy pathways			0.408272	0.0119052			70	58	55	0	0	0	19	25	41	0	0	0
ENSP00000307786	P99999	Cytochrome c	CYCS	Metabolism ; Energy pathways	2.00119	0.0481542	2.95615	0.0197022			3	1	1	3	5	3	4	7	9	0	0	0
ENSP00000307863	P26368	Splicing factor U2AF 65 kDa subunit	U2AF2	Regulation of nucleobase, nucleoside, nucleotide and nucleic acid metabolism			0.37126	0.0361083			11	18	15	0	0	0	3	10	5	0	0	0
ENSP00000307889	P26373	60S ribosomal protein L13	RPL13	Protein metabolism			0.175262	0.0218763			8	8	4	0	0	0	1	2	0	0	0	0
ENSP00000308383	P33241	Lymphocyte-specific protein 1	LSP1	Cell communication ; Signal transduction			2.27564	0.0483924			10	11	15	0	0	0	19	45	32	0	0	0
ENSP00000308405	Q71UI9	Histone H2A.V	H2AFV	Regulation of gene expression, epigenetic					52.7032	5.53948e-05	0	0	0	0	0	0	0	0	0	18	13	30
ENSP00000309142	Q6L8Q7	2',5'-phosphodiesterase 12	PDE12	Metabolism ; Energy pathways	2.10667	0.021559					3	3	2	7	7	4	0	0	0	0	0	0
ENSP00000309474	Q99460	26S proteasome non-ATPase regulatory subunit 1	PSMD1	Protein metabolism			0.354097	0.047463			27	53	45	0	0	0	25	13	12	0	0	0
ENSP00000310275	O75531	Barrier-to-autointegration factor	BANF1	Biological_process unknown			5.65522	8.99741e-05	9.37852	0.00183186	0	0	0	0	0	0	2	3	2	2	2	6
ENSP00000310668	Q8N1F7	Nuclear pore complex protein Nup93	NUP93	Transport			0.137957	0.0344924			9	36	25	0	0	0	5	4	1	0	0	0
ENSP00000310785	P82650	28S ribosomal protein S22, mitochondrial	MRPS22	Protein metabolism	0.0628319	0.00839824					17	8	4	0	0	1	0	0	0	0	0	0
ENSP00000311028	P62263	40S ribosomal protein S14	RPS14	Protein metabolism	9.09687	0.0406875	7.8136	0.0226617	6.84353	0.0487528	1	3	0	19	5	20	8	21	17	16	17	5
ENSP00000311130	Q9Y5P6	Mannose-1-phosphate guanyltransferase beta	GMPPB	Metabolism ; Energy pathways			0.239829	0.0412391			1	3	3	0	0	0	0	1	0	0	0	0
ENSP00000312059	P52594	Arf-GAP domain and FG repeats-containing protein 1	AGFG1	Regulation of nucleobase, nucleoside, nucleotide and nucleic acid metabolism			0.29822	0.0357036			5	8	7	0	0	0	1	1	4	0	0	0
ENSP00000312262	P25098	Beta-adrenergic receptor kinase 1	ADRBK1	Cell communication ; Signal transduction			0.0608905	4.54357e-05	0.0999073	0.00660332	6	7	4	0	0	0	0	0	0	0	1	0
ENSP00000312981	Q53GS9	U4/U6.U5 tri-snRNP-associated protein 2	USP39	Protein metabolism	0.211186	0.0228883					3	3	2	0	0	1	0	0	0	0	0	0
ENSP00000313420	P78527	DNA-dependent protein kinase catalytic subunit	PRKDC	Cell communication ; Signal transduction			0.00346383	1.29159e-07			123	110	87	0	0	0	0	0	0	0	0	0
ENSP00000313490	O15067	Phosphoribosylformylglycinamidine synthase	PFAS	Metabolism ; Energy pathways			0.492456	0.0412642			44	35	30	0	0	0	26	13	22	0	0	0
ENSP00000313953	Q6P3X3	Tetratricopeptide repeat protein 27	TTC27	Biological_process unknown			0.119968	0.00851373			1	3	4	0	0	0	0	0	0	0	0	0
ENSP00000314075	Q92667	A-kinase anchor protein 1, mitochondrial	AKAP1	Cell growth and/or maintenance			0.11489	0.0408466	0.10577	0.0428378	6	9	1	0	0	0	1	0	0	1	0	0
ENSP00000315122	O95831	Apoptosis-inducing factor 1, mitochondrial	AIFM1	Cell communication ; Signal transduction					8.19714	0.0249644	5	0	0	0	0	0	0	0	0	15	18	22
ENSP00000315630	Q9UH65	Switch-associated protein 70	SWAP70	Cell communication ; Signal transduction					2.53179	0.00593512	2	3	2	0	0	0	0	0	0	7	8	7
ENSP00000315791	Q12996	Cleavage stimulation factor subunit 3	CSTF3	Regulation of nucleobase, nucleoside, nucleotide and nucleic acid metabolism			0.303752	0.0218965			2	5	4	0	0	0	1	1	1	0	0	0
ENSP00000316176	P61088	Ubiquitin-conjugating enzyme E2 N	UBE2N	Protein metabolism			5.13077	0.0275901			2	0	0	0	0	0	9	4	5	0	0	0
ENSP00000316651	Q9UI26	Importin-11	IPO11	Cell communication ; Signal transduction			0.337109	0.0191395	0.413948	0.0330708	13	23	10	0	0	0	4	7	6	6	6	9
ENSP00000317123	O75643	U5 small nuclear ribonucleoprotein 200 kDa helicase	SNRNP200	Regulation of nucleobase, nucleoside, nucleotide and nucleic acid metabolism			0.413031	0.0433373			126	114	95	0	0	0	85	32	41	0	0	0
ENSP00000317310	Q9NZU7	Calcium-binding protein 1	CABP1	Cell communication ; Signal transduction	8.75603	7.24093e-05					0	0	0	3	3	2	0	0	0	0	0	0
ENSP00000318195	P19338	Nucleolin	NCL	Regulation of nucleobase, nucleoside, nucleotide and nucleic acid metabolism			0.397692	0.0041824	0.398298	0.00330049	599	390	372	0	0	0	250	191	179	224	208	181
ENSP00000318687	Q92598	Heat shock protein 105 kDa	HSPH1	Protein metabolism			343.212	1.47686e-06			0	0	0	0	0	0	189	151	161	0	0	0
ENSP00000318822	P55957	BH3-interacting domain death agonist	BID	Apoptosis					18.723	0.000491386	0	0	0	0	0	0	0	0	0	4	5	12
ENSP00000318852	O95861	3'(2'),5'-bisphosphate nucleotidase 1	BPNT1	Cell communication ; Signal transduction					6.35643	0.0291372	1	3	4	0	0	0	0	0	0	14	37	13
ENSP00000319104	Q7KZ85	Transcription elongation factor SPT6	SUPT6H	Regulation of nucleobase, nucleoside, nucleotide and nucleic acid metabolism	3.63318	0.0411904					3	4	9	20	29	12	0	0	0	0	0	0
ENSP00000319281	P80723	Brain acid soluble protein 1	BASP1	Regulation of nucleobase, nucleoside, nucleotide and nucleic acid metabolism					5.53343	0.0226074	1	0	1	0	0	0	0	0	0	4	4	10
ENSP00000319771	Q8NI36	WD repeat-containing protein 36	WDR36	Biological_process unknown			0.13671	0.0279131			5	7	14	0	0	0	2	1	0	0	0	0
ENSP00000319829	Q8N1G0	Zinc finger protein 687	ZNF687	Regulation of nucleobase, nucleoside, nucleotide and nucleic acid metabolism					11.0775	0.0106448	0	0	0	0	0	0	0	0	0	1	3	8
ENSP00000319910	Q7L2H7	Eukaryotic translation initiation factor 3 subunit M	EIF3M	Biological_process unknown	0.261871	0.0142184	0.295977	0.00421051	0.043671	0.000125586	9	4	7	1	3	3	2	4	3	0	0	0
ENSP00000320043	O75608	Acyl-protein thioesterase 1	LYPLA1	Metabolism ; Energy pathways	7.79816	0.0323766	5.85245	0.0119908			1	0	0	2	10	2	3	8	3	0	0	0
ENSP00000320309	Q9Y285	Phenylalanyl-tRNA synthetase alpha chain	FARSA	Protein metabolism					2.84769	0.0391583	4	9	8	0	0	0	0	0	0	18	18	34
ENSP00000320324	P55786	Puromycin-sensitive aminopeptidase	NPEPPS	Protein metabolism			0.309079	0.0292689			64	22	32	0	0	0	19	13	9	0	0	0
ENSP00000320485	O14497	AT-rich interactive domain-containing protein 1A	ARID1A	Regulation of nucleobase, nucleoside, nucleotide and nucleic acid metabolism					0.246829	0.0330042	9	6	2	0	0	0	0	0	0	1	2	1
ENSP00000320493	Q15642	dc42-interacting protein 4	TRIP10	Cell growth and/or maintenance	2.81535	0.004569					2	1	1	3	5	5	0	0	0	0	0	0
ENSP00000320503	Q96F86	Enhancer of mRNA-decapping protein 3	EDC3	Regulation of nucleobase, nucleoside, nucleotide and nucleic acid metabolism	2.09421	0.0372043					4	3	2	5	10	5	0	0	0	0	0	0
ENSP00000320658	Q9Y2Z4	Tyrosyl-tRNA synthetase, mitochondrial	YARS2	Biological_process unknown	8.84531	0.0374397					0	0	1	3	11	2	0	0	0	0	0	0
ENSP00000320663	Q9HC35	Echinoderm microtubule-associated protein-like 4	EML4	Cell growth and/or maintenance			0.02	1.38538e-05	0.019	1.34204e-05	23	12	12	0	0	0	0	0	0	0	0	0
ENSP00000320949	A5YKK6	CCR4-NOT transcription complex subunit 1	CNOT1	Regulation of nucleobase, nucleoside, nucleotide and nucleic acid metabolism	2.10141	0.0327502					11	16	15	30	24	36	0	0	0	0	0	0
ENSP00000321706	P57678	Component of gems 4	GEMIN4	Regulation of nucleobase, nucleoside, nucleotide and nucleic acid metabolism					0.163254	0.00980216	4	4	2	0	0	0	0	0	0	0	0	1
ENSP00000322419	P05387	60S acidic ribosomal protein P2	RPLP2	Protein metabolism			4.67336	0.0399562			1	3	0	0	0	0	6	12	9	0	0	0
ENSP00000323687	Q9C0C9	Ubiquitin-conjugating enzyme E2 O	UBE2O	Protein metabolism	5.32724	0.0467817					1	5	5	24	11	28	0	0	0	0	0	0
ENSP00000323889	Q14258	E3 ubiquitin/ISG15 ligase TRIM25	TRIM25	Regulation of nucleobase, nucleoside, nucleotide and nucleic acid metabolism					2.45066	0.0376001	4	7	6	0	0	0	0	0	0	11	22	16
ENSP00000323967	Q969G3	SWI/SNF-related matrix-associated actin-dependent regulator of chromatin subfamily E member 1	SMARCE1	Regulation of nucleobase, nucleoside, nucleotide and nucleic acid metabolism					0.043671	0.00533733	2	10	8	0	0	0	0	0	0	0	0	0
ENSP00000324020	Q9NS87	Kinesin-like protein KIF15	KIF15	Cell communication ; Signal transduction			0.0677981	0.00654875	0.12291	0.0210232	6	15	7	0	0	0	1	0	0	0	2	1
ENSP00000324438	P63220	40S ribosomal protein S21	RPS21	Protein metabolism			16.0438	0.0214672			0	2	0	0	0	0	5	27	27	0	0	0
ENSP00000324628	Q99747	Gamma-soluble NSF attachment protein	NAPG	Transport	0.0557831	0.00204564					10	3	2	0	0	0	0	0	0	0	0	0
ENSP00000325136	P55084	Trifunctional enzyme subunit beta, mitochondrial	HADHB	Metabolism ; Energy pathways	3.20654	0.0170778	4.88694	0.00374772	4.12827	0.008637	7	15	8	41	29	29	55	60	59	50	54	40
ENSP00000325377	Q9C0J8	pre-mRNA 3' end processing protein WDR33	WDR33	Cell growth and/or maintenance	10.9744	0.00689693					0	0	0	3	1	5	0	0	0	0	0	0
ENSP00000325548	Q96KP4	Cytosolic non-specific dipeptidase	CNDP2	Protein metabolism			2.62855	0.0483476	3.58747	0.0194303	6	10	14	0	0	0	20	39	34	31	35	59
ENSP00000325618	Q53GL7	Poly [ADP-ribose] polymerase 10	PARP10	Regulation of nucleobase, nucleoside, nucleotide and nucleic acid metabolism	7.64684	1.4746e-05					0	0	0	2	2	2	0	0	0	0	0	0
ENSP00000326261	Q8IYB3	Serine/arginine repetitive matrix protein 1	SRRM1	Regulation of nucleobase, nucleoside, nucleotide and nucleic acid metabolism			0.267175	0.0464915			11	7	11	0	0	0	6	1	1	0	0	0
ENSP00000326381	Q14240	Eukaryotic initiation factor 4A-II	EIF4A2	Protein metabolism			2.53131	0.00406357			29	31	37	0	0	0	101	91	92	0	0	0
ENSP00000327077	Q15154	Pericentriolar material 1 protein	PCM1	Cell growth and/or maintenance			0.153604	0.0165001			6	8	9	0	0	0	0	1	2	0	0	0
ENSP00000327436	Q86TU7	Histone-lysine N-methyltransferase setd3	SETD3	Biological_process unknown			0.119968	0.0113104	0.101641	0.00966446	1	5	2	0	0	0	0	0	0	0	0	0
ENSP00000327543	Q8IY67	Ribonucleoprotein PTB-binding 1	RAVER1	Biological_process unknown	55.3421	2.30594e-06					0	0	0	14	17	18	0	0	0	0	0	0
ENSP00000328854	Q9BVI4	Nucleolar complex protein 4 homolog	NOC4L	Biological_process unknown			0.149506	0.0230879	0.138215	0.0164216	2	6	4	0	0	0	1	0	0	0	0	1
ENSP00000330343	P55854	Small ubiquitin-related modifier 3	SUMO3	Protein metabolism			4.62345	0.0448334			3	2	0	0	0	0	14	11	7	0	0	0
ENSP00000331201	O14964	Hepatocyte growth factor-regulated tyrosine kinase substrate	HGS	Cell communication ; Signal transduction			4.95055	0.0410527	5.03851	0.0469032	0	1	2	0	0	0	9	6	8	8	8	6
ENSP00000331815	Q12788	Transducin beta-like protein 3	TBL3	Biological_process unknown			0.161685	0.0197368	0.223074	0.0478171	2	4	5	0	0	0	0	0	1	0	0	2
ENSP00000331897	P48735	Isocitrate dehydrogenase [NADP], mitochondrial	IDH2	Metabolism ; Energy pathways			4.62213	0.0498233			2	11	12	0	0	0	53	36	49	0	0	0
ENSP00000333298	P11279	Lysosome-associated membrane glycoprotein 1	LAMP1	Biological_process unknown			4.18151	0.00186388	2.81942	0.0356648	3	3	3	0	0	0	21	14	13	16	8	7
ENSP00000333837	P52815	39S ribosomal protein L12, mitochondrial	MRPL12	Regulation of nucleobase, nucleoside, nucleotide and nucleic acid metabolism					4.34814	0.0287013	0	1	0	0	0	0	0	0	0	2	3	4
ENSP00000334564	Q9BUI4	DNA-directed RNA polymerase III subunit RPC3	POLR3C	Regulation of nucleobase, nucleoside, nucleotide and nucleic acid metabolism	6.22744	0.0158431					1	0	0	2	6	3	0	0	0	0	0	0
ENSP00000336566	P55735	Protein SEC13 homolog	SEC13	Transport	0.0896113	6.83398e-05					4	2	3	0	0	0	0	0	0	0	0	0
ENSP00000336712	Q92973	Transportin-1	TNPO1	Transport			0.284511	0.0048695			22	22	23	0	0	0	6	5	10	0	0	0
ENSP00000336741	O43143	Putative pre-mRNA-splicing factor ATP-dependent RNA helicase DHX15	DHX15	Regulation of nucleobase, nucleoside, nucleotide and nucleic acid metabolism			0.251597	0.00152797			24	22	23	0	0	0	4	9	6	0	0	0
ENSP00000337060	P15531	Nucleoside diphosphate kinase A	NME1	Metabolism ; Energy pathways					155.493	9.52164e-05	0	0	0	0	0	0	0	0	0	88	57	37
ENSP00000337196	Q8N543	2-oxoglutarate and iron-dependent oxygenase domain-containing protein 1	OGFOD1	Metabolism ; Energy pathways			0.134464	0.00160097			3	3	1	0	0	0	0	0	0	0	0	0
ENSP00000337213	Q9Y3L3	SH3-domain binding protein 1 [Source:HGNC Symbol;Acc:10824]	SH3BP1	Cell communication ; Signal transduction					18.723	0.014708	0	0	0	0	0	0	0	0	0	3	16	2
ENSP00000337632	P82979	SAP domain-containing ribonucleoprotein	SARNP	Biological_process unknown			0.0523048	9.70731e-05	0.187464	0.0314032	6	4	8	0	0	0	0	0	0	1	0	2
ENSP00000339095	P62081	40S ribosomal protein S7	RPS7	Protein metabolism			2.39886	0.0455516			8	6	3	0	0	0	9	21	19	0	0	0
ENSP00000339109	Q9H1A4	Anaphase-promoting complex subunit 1	ANAPC1	Cell communication ; Signal transduction			0.193153	0.0147188			3	3	3	0	0	0	1	0	0	0	0	0
ENSP00000339353	Q10570	Cleavage and polyadenylation specificity factor subunit 1	CPSF1	Regulation of nucleobase, nucleoside, nucleotide and nucleic acid metabolism	14.302	0.0158197					0	0	0	2	9	1	0	0	0	0	0	0
ENSP00000339467	P84095	Rho-related GTP-binding protein RhoG	RHOG	Cell communication ; Signal transduction			8.38848	0.000670507	6.83001	0.00415192	0	0	0	0	0	0	2	5	4	3	1	3
ENSP00000339957	Q96K76	Ubiquitin carboxyl-terminal hydrolase 47	USP47	Protein metabolism	9.86522	0.00526791					0	0	0	4	1	3	0	0	0	0	0	0
ENSP00000340305	Q13404	Ubiquitin-conjugating enzyme E2 variant 1	UBE2V1	Cell growth and/or maintenance	9.86522	6.22188e-05	9.07179	0.00334003			0	0	0	2	3	3	2	3	7	0	0	0
ENSP00000340557	Q14004	Cyclin-dependent kinase 13	CDK13	Cell communication ; Signal transduction			0.0448292	0.00200592	0.0208637	5.17758e-05	11	15	17	0	0	0	0	0	1	0	0	0
ENSP00000341625	P00167	Cytochrome b5	CYB5A	Metabolism ; Energy pathways			5.46934	0.0324969			0	1	0	0	0	0	7	4	2	0	0	0
ENSP00000341905	Q86YV0	RAS protein activator like-3	RASAL3	Biological_process unknown	0.0469258	0.0012293	0.10297	0.0133993	0.0482583	0.00126785	3	7	8	0	0	0	1	0	0	0	0	0
ENSP00000342026	P30041	Peroxiredoxin-6	PRDX6	Metabolism ; Energy pathways	4.43639	0.0403028	5.66502	0.0363872	7.72001	0.0328152	3	1	0	7	7	7	9	6	18	5	16	22
ENSP00000342242	Q14289	Protein-tyrosine kinase 2-beta	PTK2B	Cell communication ; Signal transduction					0.101641	0.000351552	2	3	3	0	0	0	0	0	0	0	0	0
ENSP00000342278	P29728	2'-5'-oligoadenylate synthase 2	OAS2	Immune response			0.0779513	0.0138229			10	2	1	0	0	0	0	0	0	0	0	0
ENSP00000342564	Q02252	Methylmalonate-semialdehyde dehydrogenase [acylating], mitochondrial	ALDH6A1	Metabolism ; Energy pathways			5.13077	0.0308772			0	2	0	0	0	0	6	6	6	0	0	0
ENSP00000343054	P52756	RNA-binding protein 5	RBM5	Regulation of nucleobase, nucleoside, nucleotide and nucleic acid metabolism					6.08047	0.0276407	0	1	0	0	0	0	0	0	0	4	2	7
ENSP00000343458	P51572	B-cell receptor-associated protein 31	BCAP31	Transport			4.97191	4.8864e-05	9.37852	0.00808444	0	0	0	0	0	0	2	3	2	4	1	5
ENSP00000344742	O95630	STAM-binding protein	STAMBP	Cell communication ; Signal transduction			4.86459	0.0254487	7.27715	0.0231876	0	1	1	0	0	0	5	5	7	8	11	5
ENSP00000345352	Q9UKE5	TRAF2 and NCK-interacting protein kinase	TNIK	Cell communication ; Signal transduction			0.27279	0.0162472	0.130517	2.9049e-05	2	2	2	0	0	0	0	1	0	0	0	0
ENSP00000345456	O95453	Poly(A)-specific ribonuclease PARN	PARN	Regulation of nucleobase, nucleoside, nucleotide and nucleic acid metabolism			0.140899	0.012594	0.310368	0.00525107	5	6	8	0	0	0	1	0	1	2	2	2
ENSP00000345689	P51148	Ras-related protein Rab-5C	RAB5C	Cell communication ; Signal transduction			7.70516	8.16128e-05	14.4755	0.00201085	0	0	0	0	0	0	3	3	4	2	5	9
ENSP00000345931	O43852	Calumenin	CALU	Cell communication ; Signal transduction					6.83001	0.00335663	0	0	0	0	0	0	0	0	0	1	2	4
ENSP00000346236	Q7L014	Probable ATP-dependent RNA helicase DDX46	DDX46	Regulation of nucleobase, nucleoside, nucleotide and nucleic acid metabolism			0.204878	0.00219362	0.333228	0.0013011	26	22	20	0	0	0	4	8	3	9	9	7
ENSP00000346246	O95782	AP-2 complex subunit alpha-1	AP2A1	Transport			0.343177	0.0111269			13	14	8	0	0	0	5	3	5	0	0	0
ENSP00000346785	A8K8J9	Dynactin 2 (P50), isoform CRA_b	DCTN2	Cell growth and/or maintenance	2.9033		3.03735	0.0212633	3.84446	2.54602e-06	4	3	3	0	0	0	6	17	15	15	15	17
ENSP00000347184	P42858	Huntingtin	HTT	Regulation of nucleobase, nucleoside, nucleotide and nucleic acid metabolism			0.10297	0.0069404			6	8	4	0	0	0	1	0	0	0	0	0
ENSP00000347271	P46783	40S ribosomal protein S10	RPS10	Protein metabolism			5.59604	0.0491573			0	5	0	0	0	0	13	15	11	0	0	0
ENSP00000347314	Q8N0X7	Spartin	SPG20	Transport					0.130517	0.00238525	2	1	3	0	0	0	0	0	0	0	0	0
ENSP00000347396	Q9UKX7	Nuclear pore complex protein Nup50	NUP50	Transport			0.299459	0.00534347			6	4	7	0	0	0	1	2	2	0	0	0
ENSP00000347404	P52948	Nuclear pore complex protein Nup98-Nup96	NUP98	Transport			0.193447	0.0473704			6	8	4	0	0	0	3	0	0	0	0	0
ENSP00000347626	Q8IVD9	NudC domain-containing protein 3	NUDCD3	Biological_process unknown			0.128249	0.0318382			3	10	8	0	0	0	0	0	2	0	0	0
ENSP00000347717	Q9UBM7	7-dehydrocholesterol reductase	DHCR7	Metabolism ; Energy pathways					6.83001	0.000510214	0	0	0	0	0	0	0	0	0	3	2	2
ENSP00000347719	Q9BTW9	Tubulin-specific chaperone D	TBCD	Protein metabolism			0.261198	0.00260082			4	6	3	0	0	0	1	1	1	0	0	0
ENSP00000347969	H7BY10	60S ribosomal protein L23a	RPL23A	Regulation of nucleobase, nucleoside, nucleotide and nucleic acid metabolism					4.66156	0.0422751	0	2	0	0	0	0	0	0	0	4	5	6
ENSP00000348279	O95197	Reticulon-3	RTN3	Biological_process unknown	2.20746	0.0333213					1	1	2	3	4	3	0	0	0	0	0	0
ENSP00000348565	Q9GZZ9	Ubiquitin-like modifier-activating enzyme 5	UBA5	Protein metabolism			5.39694	0.0395167			0	0	2	0	0	0	4	6	9	0	0	0
ENSP00000348762	P48449	Lanosterol synthase	LSS	Metabolism ; Energy pathways					3.45177	0.0112747	3	6	2	0	0	0	0	0	0	14	15	17
ENSP00000348886	Q9UJZ1	Stomatin-like protein 2	STOML2	Transport					2.4025	0.0344938	15	11	16	0	0	0	0	0	0	22	35	59
ENSP00000349078	P14324	Farnesyl pyrophosphate synthase	FDPS	Metabolism ; Energy pathways			0.189547	0.0246955			31	8	7	0	0	0	3	4	2	0	0	0
ENSP00000349168	P31943	Heterogeneous nuclear ribonucleoprotein H	HNRNPH1	Regulation of nucleobase, nucleoside, nucleotide and nucleic acid metabolism			2.08255	0.00706728			53	42	55	0	0	0	90	140	130	0	0	0
ENSP00000349238	A6NC98	Coiled-coil domain-containing protein 88B	CCDC88B	Biological_process unknown			7.768	0.0378378	23.8368	0.00431044	0	1	0	0	0	0	13	3	3	8	22	24
ENSP00000349259	Q01082	Spectrin beta chain, brain 1	SPTBN1	Cell growth and/or maintenance			0.331036	0.0300928			200	128	114	0	0	0	85	30	52	0	0	0
ENSP00000349378	Q9HBI0	Gamma-parvin	PARVG	Cell growth and/or maintenance	0.126111	0.0245747	0.0728485	0.00189023	0.178578	0.0426567	9	3	2	1	0	0	0	0	0	0	0	2
ENSP00000349629	P50851	Lipopolysaccharide-responsive and beige-like anchor protein	LRBA	Cell communication ; Signal transduction	7.75244	0.0149039			3.14241	0.00192355	2	2	2	6	31	16	0	0	0	9	6	9
ENSP00000349667	O00232	26S proteasome non-ATPase regulatory subunit 12	PSMD12	Protein metabolism	6.47426	0.04994					0	0	2	5	3	10	0	0	0	0	0	0
ENSP00000349721	Q99816	Tumor susceptibility gene 101 protein	TSG101	Protein metabolism					8.52902	0.00226297	0	0	0	0	0	0	0	0	0	2	5	2
ENSP00000349961	Q9NTJ3	Structural maintenance of chromosomes protein 4	SMC4	Regulation of nucleobase, nucleoside, nucleotide and nucleic acid metabolism			0.34061	0.00620386			44	52	34	0	0	0	20	13	17	0	0	0
ENSP00000350063	C9J7I6	prosaposin	PSAP	Cell communication ; Signal transduction			3.55379	0.0319435			0	1	0	0	0	0	2	3	3	0	0	0
ENSP00000350692	B7ZA04	Cytoplasmic dynein 1 intermediate chain 2	DYNC1I2	Cell growth and/or maintenance			0.193447	0.0379661	0.141062	0.0119316	4	8	6	0	0	0	1	0	2	0	1	1
ENSP00000350894	P50454	Serpin H1	SERPINH1	Protein metabolism	6.47426	0.0389561	12.5836	0.00232422	12.799	0.010796	1	1	0	3	12	3	12	21	13	10	6	27
ENSP00000351298	P62140	Serine/threonine-protein phosphatase PP1-beta catalytic subunit	PPP1CB	Cell growth and/or maintenance					0.0187365	2.38647e-06	21	13	14	0	0	0	0	0	0	0	0	0
ENSP00000351410	P10644	cAMP-dependent protein kinase type I-alpha regulatory subunit	PRKAR1A	Cell communication ; Signal transduction			6.57575	0.017259	7.10525	0.0164087	9	1	6	0	0	0	41	41	47	43	42	51
ENSP00000351811	Q6P2E9	Enhancer of mRNA-decapping protein 4	EDC4	Biological_process unknown	2.44316	0.0411136					12	18	6	23	30	37	0	0	0	0	0	0
ENSP00000352320	Q8WWZ3	Ectodysplasin-A receptor-associated adapter protein	EDARADD	Cell communication ; Signal transduction					0.276954	0.00385649	93	99	91	0	0	0	0	0	0	39	24	25
ENSP00000352706	Q6NVY1	3-hydroxyisobutyryl-CoA hydrolase, mitochondrial	HIBCH	Metabolism ; Energy pathways			6.7278	0.0432615			0	1	1	0	0	0	14	7	3	0	0	0
ENSP00000353701	Q9NY33	Bardet-Biedl syndrome 1	DPP3	Protein metabolism	3.02754	0.00543819			3.37598	0.0037725	7	6	9	20	20	29	0	0	0	28	34	25
ENSP00000353770	P31350	Ribonucleoside-diphosphate reductase subunit M2	RRM2	Regulation of nucleobase, nucleoside, nucleotide and nucleic acid metabolism			0.286072	0.0137337			7	8	12	0	0	0	2	2	4	0	0	0
ENSP00000354079	A6NJ11	Ubiquitin fusion degradation protein 1 homolog	UFD1L	Protein metabolism	0.112315	0.00704665					1	4	2	0	0	0	0	0	0	0	0	0
ENSP00000354201	Q9H832	Ubiquitin-conjugating enzyme E2 Z	UBE2Z	Protein metabolism			8.15111	0.029733	11.7105	0.0107798	0	0	1	0	0	0	2	7	11	10	11	5
ENSP00000354347	Q06210	Glutamine--fructose-6-phosphate aminotransferase [isomerizing] 1	GFPT1	Metabolism ; Energy pathways					0.442187	0.0398567	16	14	9	0	0	0	0	0	0	7	8	4
ENSP00000354394	P42224	Signal transducer and activator of transcription 1-alpha/beta	STAT1	Regulation of nucleobase, nucleoside, nucleotide and nucleic acid metabolism			0.339139	0.0123583			27	34	31	0	0	0	15	8	12	0	0	0
ENSP00000354558	P42345	Serine/threonine-protein kinase mTOR	MTOR	Cell communication ; Signal transduction			0.152944	0.000754721			3	2	1	0	0	0	0	0	0	0	0	0
ENSP00000354742	Q96P70	Importin-9	IPO9	Transport			0.245433	0.0499551			12	25	16	0	0	0	10	2	2	0	0	0
ENSP00000354876	P00403	Cytochrome c oxidase subunit 2	MT-CO2	Metabolism ; Energy pathways					4.60114	0.0443085	1	2	0	0	0	0	0	0	0	4	5	11
ENSP00000355069	Q02962	Paired box protein Pax-2	PAX2	Regulation of nucleobase, nucleoside, nucleotide and nucleic acid metabolism	7.64684	0.00198531					0	0	0	1	2	3	0	0	0	0	0	0
ENSP00000355518	P07954	Fumarate hydratase, mitochondrial	FH	Metabolism ; Energy pathways			2.69321	0.0121353			14	12	23	0	0	0	47	56	51	0	0	0
ENSP00000355599	Q99598	Translin-associated protein X	TSNAX	Regulation of nucleobase, nucleoside, nucleotide and nucleic acid metabolism			2.07049	0.0225598			3	2	1	0	0	0	4	6	6	0	0	0
ENSP00000355777	Q9H3P7	Golgi resident protein GCP60	ACBD3	Cell communication ; Signal transduction			0.165366	0.0262422			4	7	5	0	0	0	0	0	2	0	0	0
ENSP00000355922	P49454	Centromere protein F	CENPF	Cell growth and/or maintenance					2.78504	0.0442753	1	1	3	0	0	0	0	0	0	6	7	5
ENSP00000356024	P20023	Complement receptor type 2	CR2	Immune response					8.31879	0.0316137	0	1	2	0	0	0	0	0	0	9	20	8
ENSP00000356146	Q9UPN6	Protein SCAF8	SCAF8	Regulation of nucleobase, nucleoside, nucleotide and nucleic acid metabolism	12.0836	0.000291917					0	0	0	2	4	4	0	0	0	0	0	0
ENSP00000356177	P62304	Small nuclear ribonucleoprotein E	SNRPE	Regulation of nucleobase, nucleoside, nucleotide and nucleic acid metabolism	2.84244	0.0360156					3	1	1	5	8	3	0	0	0	0	0	0
ENSP00000356424	Q9Y5K5	ubiquitin carboxyl-terminal hydrolase L5	UCHL5	Protein metabolism			0.134231	0.0265401	0.104856	0.0231816	17	11	5	0	0	0	0	1	3	1	2	0
ENSP00000356476	Q7Z2T5	TRMT1-like protein	TRMT1L	Regulation of nucleobase, nucleoside, nucleotide and nucleic acid metabolism			0.119968	0.000104034	0.101641	0.000102779	4	2	2	0	0	0	0	0	0	0	0	0
ENSP00000356632	Q9P1F3	Costars family protein ABRACL	ABRACL	Biological_process unknown			7.02185	2.15807e-05			0	0	0	0	0	0	3	3	3	0	0	0
ENSP00000356989	Q9UHV9	Prefoldin subunit 2	PFDN2	Protein metabolism	18.7388	0.000700773	4.97191	0.00532752	7.67951	0.00347532	0	0	0	3	9	4	4	2	1	1	3	4
ENSP00000357110	O43491	Band 4.1-like protein 2	EPB41L2	Cell communication ; Signal transduction	4.3995	0.0105859			3.78739	0.0322042	2	2	5	15	16	12	0	0	0	7	17	18
ENSP00000357244	P49368	T-complex protein 1 subunit gamma	CCT3	Protein metabolism					2.1035	0.00528449	50	43	45	0	0	0	0	0	0	76	117	137
ENSP00000357873	P45954	Short/branched chain specific acyl-CoA dehydrogenase, mitochondrial	ACADSB	Metabolism ; Energy pathways			4.59842	0.0233117			2	0	0	0	0	0	6	6	4	0	0	0
ENSP00000358060	Q9BW92	Threonyl-tRNA synthetase, mitochondrial	TARS2	Protein metabolism			0.187016	0.0387025			3	4	7	0	0	0	0	0	2	0	0	0
ENSP00000358115	Q9BTT0	Acidic (Leucine-rich) nuclear phosphoprotein 32 family, member E	ANP32E	Biological_process unknown			0.27279	0.0164892	0.130517	2.9049e-05	2	3	2	0	0	0	0	1	0	0	0	0
ENSP00000358546	O75534	Cold shock domain-containing protein E1	CSDE1	Regulation of gene expression, epigenetic	3.56116	0.02539					3	4	6	10	25	14	0	0	0	0	0	0
ENSP00000358640	P53985	Monocarboxylate transporter 1	SLC16A1	Transport	9.86522	6.42185e-05					0	0	0	2	3	3	0	0	0	0	0	0
ENSP00000358921	P61163	Alpha-centractin	ACTR1A	Cell growth and/or maintenance			2.25137	0.0324093	2.84831	0.02754	6	3	3	0	0	0	8	17	8	8	10	23
ENSP00000358983	Q00653	Nuclear factor NF-kappa-B p100 subunit	NFKB2	Regulation of nucleobase, nucleoside, nucleotide and nucleic acid metabolism			3.33117	0.0203164	3.40295	0.0239327	4	9	7	0	0	0	33	22	25	35	22	23
ENSP00000359000	Q92538	Golgi-specific brefeldin A-resistance guanine nucleotide exchange factor 1	GBF1	Cell communication ; Signal transduction			0.229103	0.0459268			2	4	9	0	0	0	1	1	1	0	0	0
ENSP00000359039	Q5VTL8	Pre-mRNA-splicing factor 38B	PRPF38B	Regulation of nucleobase, nucleoside, nucleotide and nucleic acid metabolism					5.98051	0.00157318	0	0	0	0	0	0	0	0	0	2	2	3
ENSP00000359045	P98171	Rho GTPase-activating protein 4	ARHGAP4	Cell communication ; Signal transduction	0.0813856	0.0120522	0.09869	0.0137547		0.0116408	2	7	1	0	0	0	0	0	0	0	0	0
ENSP00000359328	Q9Y2Z2	Protein MTO1 homolog, mitochondrial	MTO1	Regulation of nucleobase, nucleoside, nucleotide and nucleic acid metabolism	8.75603	0.00551896					0	0	0	4	1	2	0	0	0	0	0	0
ENSP00000359645	P38159	Heterogeneous nuclear ribonucleoprotein G	RBMX	Regulation of nucleobase, nucleoside, nucleotide and nucleic acid metabolism	3.56116	0.0392466			3.14885	0.046239	2	4	7	18	20	11	0	0	0	13	13	23
ENSP00000359878	P11310	Medium-chain specific acyl-CoA dehydrogenase, mitochondrial	ACADM	Metabolism ; Energy pathways			3.87231	0.00979137	3.85783	0.031547	3	6	6	0	0	0	21	22	28	34	20	15
ENSP00000359988	Q05519	Serine/arginine-rich splicing factor 11	SRSF11	Regulation of nucleobase, nucleoside, nucleotide and nucleic acid metabolism	0.0638129	0.000566211	0.200116	0.0352546	0.128371	0.0183737	7	4	2	0	0	0	0	2	0	1	0	0
ENSP00000360184	Q9HD45	Transmembrane 9 superfamily member 3	TM9SF3	Transport	13.3275	0.0183819	14.7129	0.00256224	15.7052	0.00848484	1	0	1	15	4	19	23	16	15	22	23	8
ENSP00000360305	O00151	PDZ and LIM domain protein 1	PDLIM1	Biological_process unknown			0.393438	0.0124298	0.4341	0.0227743	73	64	33	0	0	0	27	26	23	26	32	25
ENSP00000360367	Q9ULC4	Malignant T cell-amplified sequence 1	MCTS1	Cell communication ; Signal transduction	5.18028	0.0389046	3.55379	0.023426	6.51355	0.0158449	1	0	0	1	3	5	2	2	4	2	4	8
ENSP00000360401	A6NJZ9	Nucleolar complex protein 3 homolog	NOC3L	Biological_process unknown	0.0896113	0.0110551	0.108294	0.0127753			2	1	6	0	0	0	0	0	0	0	0	0
ENSP00000360498	Q8IXM3	39S ribosomal protein L41, mitochondrial	MRPL41	Protein metabolism			4.97191	4.6964e-05			0	0	0	0	0	0	3	2	2	0	0	0
ENSP00000360582	O15226	NF-kappa-B-repressing factor	NKRF	Regulation of nucleobase, nucleoside, nucleotide and nucleic acid metabolism	8.75603	0.00489193					0	0	0	4	2	1	0	0	0	0	0	0
ENSP00000360771	O15027	Protein transport protein Sec16A	SEC16A	Transport	2.42578	0.00188145					9	8	7	15	23	22	0	0	0	0	0	0
ENSP00000360828	Q96GQ7	Probable ATP-dependent RNA helicase DDX27	DDX27	Regulation of nucleobase, nucleoside, nucleotide and nucleic acid metabolism	0.0896113	0.00030545	0.193153	0.0123056	0.0915176	0.000363706	3	2	4	0	0	0	0	1	0	0	0	0
ENSP00000360939	P30085	UMP-CMP kinase	CMPK1	Regulation of nucleobase, nucleoside, nucleotide and nucleic acid metabolism			8.38848	0.000682207			0	0	0	0	0	0	3	5	4	0	0	0
ENSP00000361059	Q5T8U5	Surfeit 4	SURF4	Transport			0.286514	0.0487333			10	11	9	0	0	0	1	1	7	0	0	0
ENSP00000361076	P62424	60S ribosomal protein L7a	RPL7A	Protein metabolism	0.0342403	0.000727877					16	4	5	0	0	0	0	0	0	0	0	0
ENSP00000361219	Q9UKN8	General transcription factor 3C polypeptide 4	GTF3C4	Regulation of nucleobase, nucleoside, nucleotide and nucleic acid metabolism			0.266317	0.0108102	0.157618	0.0292049	4	7	5	0	0	0	2	1	1	0	2	0
ENSP00000361453	Q96I24	Far upstream element-binding protein 3	FUBP3	Regulation of nucleobase, nucleoside, nucleotide and nucleic acid metabolism	2.50182	0.0175147	2.33154	0.0444791	2.49592	0.0315649	7	11	10	27	26	19	17	38	22	30	31	20
ENSP00000361625	Q86YN1	Dolichyldiphosphatase 1	DOLPP1	Metabolism ; Energy pathways	0.112315	0.00143859					3	3	1	0	0	0	0	0	0	0	0	0
ENSP00000361626	P67809	Nuclease-sensitive element-binding protein 1	YBX1	Regulation of nucleobase, nucleoside, nucleotide and nucleic acid metabolism	2.82942	0.0103299	2.85145	0.00407623	2.83762	0.00561095	37	22	34	73	126	68	82	134	91	79	83	139
ENSP00000361777	Q01105	Protein SET	SET	Regulation of nucleobase, nucleoside, nucleotide and nucleic acid metabolism	2.46373	0.0111131	2.88032	0.00980964	2.14235	0.0194143	16	15	22	45	37	51	58	47	73	49	39	42
ENSP00000361891	Q01518	Adenylyl cyclase-associated protein 1	CAP1	Cell growth and/or maintenance			2.50283	0.0127947	2.03509	0.0187686	47	55	55	0	0	0	115	216	122	87	147	129
ENSP00000361900	Q15785	Mitochondrial import receptor subunit TOM34	TOMM34	Transport	0.0996867	0.0111436					6	1	1	0	0	0	0	0	0	0	0	0
ENSP00000361927	P55795	Heterogeneous nuclear ribonucleoprotein H2	HNRNPH2	Regulation of nucleobase, nucleoside, nucleotide and nucleic acid metabolism			2.56333	0.00946271			23	19	32	0	0	0	58	84	78	0	0	0
ENSP00000362329	Q15181	Inorganic pyrophosphatase	PPA1	Metabolism ; Energy pathways					0.426828	0.0230916	20	21	16	0	0	0	0	0	0	5	7	15
ENSP00000362334	P49721	Proteasome subunit beta type-2	PSMB2	Protein metabolism					9.11204	0.010173	1	0	0	0	0	0	0	0	0	3	5	12
ENSP00000362532	Q9NQG5	Regulation of nuclear pre-mRNA domain-containing protein 1B	RPRD1B	Regulation of nucleobase, nucleoside, nucleotide and nucleic acid metabolism	0.0996867	0.00304733	0.119968	0.00350552	0.101641	0.0030487	5	2	1	0	0	0	0	0	0	0	0	0
ENSP00000362548	P54819	Adenylate kinase 2, mitochondrial	AK2	Metabolism ; Energy pathways	2.67125	0.0139697			2.97157	0.0164984	5	6	7	13	23	14	0	0	0	16	30	17
ENSP00000362664	Q6Y7W6	PERQ amino acid-rich with GYF domain-containing protein 2	GIGYF2	Cell communication ; Signal transduction			0.0201325	2.75408e-07			21	18	15	0	0	0	0	0	0	0	0	0
ENSP00000362728	O60684	Importin subunit alpha-7	KPNA6	Transport	6.75101	0.00812724	10.0667	0.00406875	13.4429	0.0040453	1	0	0	5	4	3	7	13	5	5	14	11
ENSP00000362963	Q15233	Non-POU domain-containing octamer-binding protein	NONO	Regulation of nucleobase, nucleoside, nucleotide and nucleic acid metabolism			0.498902	0.037847			58	48	44	0	0	0	50	59	50	0	0	0
ENSP00000363559	P56537	Eukaryotic translation initiation factor 6	EIF6	Regulation of translation			3.18588	0.0164752			2	1	1	0	0	0	9	4	5	0	0	0
ENSP00000363641	P10599	Thioredoxin	TXN	Metabolism ; Energy pathways	25.3939	0.00250019	13.855	0.000791285	17.024	1.48473e-05	0	0	0	5	3	14	3	9	7	7	7	6
ENSP00000363952	C9JXC9	E3 ubiquitin-protein ligase BRE1A	RNF20	Protein metabolism	0.0994123	0.0109642	0.10297	0.00712676			4	7	7	1	0	0	0	0	1	0	0	0
ENSP00000364403	Q5T4S7	E3 ubiquitin-protein ligase UBR4	UBR4	Biological_process unknown	2.17321	0.0243254					9	11	11	25	17	27	0	0	0	0	0	0
ENSP00000364649	P21912	Succinate dehydrogenase [ubiquinone] iron-sulfur subunit, mitochondrial	SDHB	Metabolism ; Energy pathways			4.97191	0.00374246			0	0	0	0	0	0	1	2	3	0	0	0
ENSP00000365572	P22392	Nucleoside diphosphate kinase B	NME2	Regulation of nucleobase, nucleoside, nucleotide and nucleic acid			4.69733	0.0488947			14	27	4	0	0	0	38	126	84	0	0	0
ENSP00000365576	Q9UMX0	Ubiquilin-1	UBQLN1	Protein metabolism	0.260225	0.0462977	0.10879	0.0224735	0.18272	0.033312	22	6	5	3	2	3	0	1	2	2	3	1
ENSP00000365891	P42768	Wiskott-Aldrich syndrome protein	WAS	Cell growth and/or maintenance	0.377258	0.0386571	0.33776	0.0272535			7	12	14	5	4	3	5	4	3	0	0	0
ENSP00000366756	Q14160	Protein scribble homolog	SCRIB	Protein metabolism			0.108294	0.000391808			3	2	4	0	0	0	0	0	0	0	0	0
ENSP00000366997	Q9Y2L1	Exosome complex exonuclease RRP44	DIS3	Regulation of nucleobase, nucleoside, nucleotide and nucleic acid metabolism			7.02185	0.000733645	12.7765	0.000102363	0	0	0	0	0	0	4	3	2	4	6	4
ENSP00000367044	Q9P2E9	Ribosome-binding protein 1	RRBP1	Transport	12.5103	0.0151991	14.664	0.00354477	25.5691	0.00245042	0	0	1	5	14	4	13	11	13	16	20	22
ENSP00000367263	Q09666	Neuroblast differentiation-associated protein AHNAK	AHNAK	Cell growth and/or maintenance					21.2716	8.37393e-05	0	0	0	0	0	0	0	0	0	10	6	8
ENSP00000367721	Q12769	Nuclear pore complex protein Nup160	NUP160	Transport			0.0708233	0.0148117	0.275689	0.0280526	20	31	25	0	0	0	4	0	1	13	4	6
ENSP00000367784	O00267	Transcription elongation factor SPT5	SUPT5H	Regulation of nucleobase, nucleoside, nucleotide and nucleic acid metabolism	4.34348	0.000495927			3.76966	0.0126563	9	6	6	23	37	35	0	0	0	15	44	34
ENSP00000368031	Q9NVI7	ATPase family AAA domain-containing protein 3A	ATAD3A	Metabolism ; Energy pathways					0.426828	0.0482441	22	18	17	0	0	0	0	0	0	13	9	5
ENSP00000368119	P07902	Galactose-1-phosphate uridylyltransferase	GALT	Metabolism ; Energy pathways					7.67951	0.0223924	0	0	0	0	0	0	0	0	0	1	2	6
ENSP00000368129	Q9BZZ5	Apoptosis inhibitor 5	API5	Apoptosis			0.427976	0.0220734	0.2951	0.0287093	11	16	11	0	0	0	4	9	5	6	4	2
ENSP00000368185	Q6PJE1	NUP107 protein	NUP107	Transport	17.7461	0.0203995			9.97821	0.0125601	0	0	1	4	24	5	0	0	0	4	11	7
ENSP00000368219	A6NFX8	ADP-sugar pyrophosphatase	NUDT5	Metabolism ; Energy pathways	0.184821	0.0449325	0.134277	0.0223036	0.043671	0.000105586	9	4	8	0	3	0	2	0	0	0	0	0
ENSP00000368350	P13693	Translationally-controlled tumor protein	TPT1	Cell growth and/or maintenance			17.2716	0.000124205			0	0	0	0	0	0	5	11	8	0	0	0
ENSP00000368540	Q5T6F2	Ubiquitin-associated protein 2	UBAP2	Biological_process unknown	0.465033	0.0134482	0.185113	0.00718892	0.0789018	0.0082576	9	11	13	5	5	5	3	1	2	0	0	2
ENSP00000368646	Q13162	Peroxiredoxin-4	PRDX4	Metabolism ; Energy pathways			4.70312	0.0264228			0	1	0	0	0	0	2	4	5	0	0	0
ENSP00000369081	Q8NBS9	Thioredoxin domain-containing protein 5	TXNDC5	Protein metabolism			5.12535	0.0161688	5.60504	0.0260452	3	1	6	0	0	0	19	23	23	14	17	38
ENSP00000369235	Q6P179	Endoplasmic reticulum aminopeptidase 2	ERAP2	Protein metabolism					8.52902	0.00692498	0	0	0	0	0	0	0	0	0	3	1	5
ENSP00000369599	Q5VW36	Uncharacterized protein KIAA1797	KIAA1797	Biological_process unknown			0.108294	0.00509063			3	5	1	0	0	0	0	0	0	0	0	0
ENSP00000369862	Q9Y5P4	Collagen type IV alpha-3-binding protein	COL4A3BP	Cell communication ; Signal transduction	6.75101	0.0232085			9.11204	0.0109695	0	0	1	6	3	3	0	0	0	7	8	5
ENSP00000369887	Q9NWH9	SAFB-like transcription modulator	SLTM	Regulation of nucleobase, nucleoside, nucleotide and nucleic acid metabolism	0.128606	0.00428722	0.152944	0.00483048			1	3	2	0	0	0	0	0	0	0	0	0
ENSP00000370074	P50453	Serpin B9	SERPINB9	Protein metabolism					2.19169	0.0448719	10	6	12	0	0	0	0	0	0	15	23	33
ENSP00000370109	O75475	PC4 and SFRS1-interacting protein	PSIP1	Regulation of nucleobase, nucleoside, nucleotide and nucleic acid metabolism	2.44815	0.0307823			2.80412	0.0103756	3	4	3	5	11	10	0	0	0	8	9	17
ENSP00000370376	P33316	Deoxyuridine 5'-triphosphate nucleotidohydrolase, mitochondrial	DUT	Regulation of nucleobase, nucleoside, nucleotide and nucleic acid metabolism	13.0339	0.00970023	7.00178	0.0137807	8.67896	0.0205907	0	1	0	4	11	9	3	8	6	4	3	12
ENSP00000370748	Q13907	Isopentenyl-diphosphate Delta-isomerase 1	IDI1	Metabolism ; Energy pathways			5.08623	0.0244399	5.21431	0.028754	0	1	0	0	0	0	6	3	3	2	3	6
ENSP00000371265	O75694	Nuclear pore complex protein Nup155	NUP155	Transport			0.142442	0.0233476			21	34	25	0	0	0	9	1	2	0	0	0
ENSP00000371267	P27348	14-3-3 protein theta	YWHAQ	Cell communication ; Signal transduction	2.59885	0.0079618			2.59758	0.0168343	6	5	6	17	11	18	0	0	0	23	16	13
ENSP00000371419	Q9UKK3	Poly [ADP-ribose] polymerase 4	PARP4	Regulation of nucleobase, nucleoside, nucleotide and nucleic acid metabolism					6.83001	0.00540498	0	0	0	0	0	0	0	0	0	1	4	2
ENSP00000371626	P62995	Transformer-2 protein homolog beta	TRA2B	Regulation of nucleobase, nucleoside, nucleotide and nucleic acid metabolism					2.86145	0.014219	2	3	2	0	0	0	0	0	0	5	8	12
ENSP00000371767	E9PFM1	Eukaryotic translation initiation factor 4 gamma 1	EIF4G1	Protein metabolism			0.346777	0.0260975			121	87	63	0	0	0	53	22	32	0	0	0
ENSP00000372199	O60287	Nucleolar pre-ribosomal-associated protein 1	URB1	Biological_process unknown			0.0393563	0.000244121	0.284834	0.0282859	6	12	9	0	0	0	0	0	0	1	3	4
ENSP00000372873	O75955	Flotillin-1	FLOT1	Cell growth and/or maintenance	10.2435	0.0271734	7.26014	0.0164478	9.3115	0.0289646	1	0	1	17	9	3	5	6	15	16	3	12
ENSP00000374280	Q92541	RNA polymerase-associated protein RTF1 homolog	RTF1	Biological_process unknown			0.0852747	0.00929436	0.116572	0.0298359	4	8	10	0	0	0	1	0	0	2	0	0
ENSP00000374296	Q14444	Caprin-1	CAPRIN1	Transport			0.322905	0.0037589			66	44	38	0	0	0	13	17	24	0	0	0
ENSP00000374777	P01834	Ig kappa chain C region	IGKC	Immune response			15.2216	0.00157552	17.8735	0.000828734	0	0	0	0	0	0	9	9	3	4	4	12
ENSP00000375693	P28340	DNA polymerase delta catalytic subunit	POLD1	Regulation of nucleobase, nucleoside, nucleotide and nucleic acid metabolism	2.26649	0.00394529					10	11	10	28	23	21	0	0	0	0	0	0
ENSP00000375724	Q99873	protein arginine methyltransferase 1 [Source:HGNC Symbol;Acc:5187]	PRMT1	Metabolism ; Energy pathways					2.78929	0.0334022	10	22	11	0	0	0	0	0	0	59	38	41
ENSP00000375798	P62316	Small nuclear ribonucleoprotein Sm D2	SNRPD2	Regulation of nucleobase, nucleoside, nucleotide and nucleic acid metabolism	8.75603	0.0133113	10.4384	0.00209161	11.0775	0.000688573	0	0	0	1	5	1	3	3	8	2	4	6
ENSP00000375978	P13010	X-ray repair cross-complementing protein 5	XRCC5	Regulation of nucleobase, nucleoside, nucleotide and nucleic acid metabolism			0.499164	0.0346424	0.49972	0.0365254	157	170	133	0	0	0	111	63	93	96	119	75
ENSP00000376167	Q13098	COP9 signalosome complex subunit 1	GPS1	Cell communication ; Signal transduction			0.134464	0.00882028	0.22417	0.0484452	1	2	4	0	0	0	0	0	0	0	0	1
ENSP00000377404	Q13057	Bifunctional coenzyme A synthase	COASY	Metabolism ; Energy pathways			0.0499568	0.00736406			2	7	12	0	0	0	0	0	0	0	0	0
ENSP00000377642	Q9H0U4	Ras-related protein Rab-1B	RAB1B	Cell communication ; Signal transduction			19.3215	0.000185937			0	0	0	0	0	0	7	7	13	0	0	0
ENSP00000377845	P08243	Asparagine synthetase [glutamine-hydrolyzing]	ASNS	Protein metabolism			0.220816	0.00754361	0.317858	0.00848233	16	20	27	0	0	0	3	8	4	7	8	7
ENSP00000377892	Q13243	Serine/arginine-rich splicing factor 5	SRSF5	Regulation of nucleobase, nucleoside, nucleotide and nucleic acid metabolism			2.52434	0.0122041			11	15	16	0	0	0	44	36	44	0	0	0
ENSP00000377939	Q16851	UTP--glucose-1-phosphate uridylyltransferase	UGP2	Metabolism ; Energy pathways	2.2266	0.0414351	2.07951	0.0208127			7	10	7	24	19	12	18	17	24	0	0	0
ENSP00000377969	P35269	General transcription factor IIF subunit 1	GTF2F1	Regulation of nucleobase, nucleoside, nucleotide and nucleic acid metabolism			0.193447	0.029033	0.326669	0.0161506	6	6	6	0	0	0	2	0	1	3	1	2
ENSP00000378278	Q9BVP2	Guanine nucleotide-binding protein-like 3	GNL3	Cell growth and/or maintenance			0.103914	0.00528838	0.14123	0.0166651	7	17	19	0	0	0	1	2	1	2	3	1
ENSP00000378322	Q08209	Serine/threonine-protein phosphatase 2B catalytic subunit alpha isoform	PPP3CA	Cell communication ; Signal transduction			0.0407992	0.000207852			6	9	11	0	0	0	0	0	0	0	0	0
ENSP00000378405	O14874	[3-methyl-2-oxobutanoate dehydrogenase [lipoamide]] kinase, mitochondrial	BCKDK	Metabolism ; Energy pathways	0.192693	0.0471025					3	8	3	1	0	1	0	0	0	0	0	0
ENSP00000378551	P29692	Elongation factor 1-delta	EEF1D	Cell communication ; Signal transduction	0.460088	0.0285724			0.431335	0.0226401	82	50	35	22	22	33	0	0	0	32	23	26
ENSP00000378555	Q8NBI5	Solute carrier family 43 member 3	SLC43A3	Transport			0.152944	2.46383e-05			2	2	2	0	0	0	0	0	0	0	0	0
ENSP00000378760	Q14764	Major vault protein	MVP	Cell growth and/or maintenance					8.53872	0.0384933	0	5	1	0	0	0	0	0	0	13	25	29
ENSP00000378768	P01909	HLA class II histocompatibility antigen, DQ alpha 1 chain precursor	HLA-DQA1	Immune response			0.119968	2.64994e-05	0.101641	2.74769e-05	3	3	2	0	0	0	0	0	0	0	0	0
ENSP00000378879	O14983	Sarcoplasmic/endoplasmic reticulum calcium ATPase 1	ATP2A1	Metabolism ; Energy pathways	0.0189069	0.00157226	0.0235392	0.00187279	0.0195331	0.00163433	6	13	27	0	0	0	0	0	0	0	0	0
ENSP00000378995	P30049	ATP synthase subunit delta, mitochondrial	ATP5D	Transport	9.86522	0.00014768			10.228	0.0069975	0	0	0	3	2	3	0	0	0	1	4	6
ENSP00000379016	Q969Z0	Protein TBRG4	TBRG4	Cell communication ; Signal transduction					5.98051	0.00239515	0	0	0	0	0	0	0	0	0	1	3	2
ENSP00000379037	P19971	Thymidine phosphorylase	TYMP	Cell communication ; Signal transduction			4.97191	4.6864e-05			0	0	0	0	0	0	2	2	2	0	0	0
ENSP00000379287	P63104	14-3-3 protein zeta/delta	YWHAZ	Cell cycle					2.42819	0.00397827	14	16	13	0	0	0	0	0	0	41	31	48
ENSP00000379643	Q9NXR1	Nuclear distribution protein nudE homolog 1	NDE1	Cell growth and/or maintenance					4.34814	0.0436713	0	0	1	0	0	0	0	0	0	2	2	5
ENSP00000379725	Q9NX40	OCIA domain-containing protein 1	OCIAD1	Biological_process unknown			3.35116	0.0130266			1	1	2	0	0	0	4	8	7	0	0	0
ENSP00000379760	O76021	Ribosomal L1 domain-containing protein 1	RSL1D1	Biological_process unknown	0.202292	0.00285793					9	12	7	2	2	1	0	0	0	0	0	0
ENSP00000379779	Q9UNH7	Sorting nexin-6	SNX6	Cell communication ; Signal transduction					5.98051	0.00219515	0	0	0	0	0	0	0	0	0	2	3	2
ENSP00000379978	P61769	Beta-2-microglobulin	B2M	Immune response	8.75603	0.0138113					0	0	0	1	5	2	0	0	0	0	0	0
ENSP00000379995	Q9UI12	V-type proton ATPase subunit H	ATP6V1H	Transport					6.08047	0.0396791	0	0	1	0	0	0	0	0	0	7	4	2
ENSP00000380000	Q05D32	CTD small phosphatase-like protein 2	CTDSPL2	Biological_process unknown	0.0996867	0.00733715	0.119968	0.00817855			1	4	3	0	0	0	0	0	0	0	0	0
ENSP00000380013	Q8TF68	Zinc finger protein 384	ZNF384	Regulation of nucleobase, nucleoside, nucleotide and nucleic acid metabolism	5.18028	0.0291262					0	1	0	4	2	3	0	0	0	0	0	0
ENSP00000380206	P55884	Eukaryotic translation initiation factor 3 subunit B	EIF3B	Protein metabolism			0.338417	0.0116527			79	74	50	0	0	0	37	20	21	0	0	0
ENSP00000380300	P49589	Cysteinyl-tRNA synthetase, cytoplasmic	CARS	Metabolism ; Energy pathways			0.40943	0.022843			7	11	9	0	0	0	4	3	5	0	0	0
ENSP00000380647	E9PAL7	Translocon-associated protein subunit alpha	SSR1	Transport	0.0524812	0.00136984	0.266317	0.0294894	0.0539224	0.00147941	8	2	6	0	0	0	1	2	1	0	0	0
ENSP00000380738	P13489	Ribonuclease inhibitor	RNH1	Regulation of nucleobase, nucleoside, nucleotide and nucleic acid metabolism			0.189547	0.00481458	0.338822	0.0404844	24	12	10	0	0	0	2	5	2	3	3	11
ENSP00000381007	Q8IVL0	Neuron navigator 3	NAV3	Regulation of nucleobase, nucleoside, nucleotide and nucleic acid metabolism					5.98051	4.90599e-05	0	0	0	0	0	0	0	0	0	2	2	2
ENSP00000381027	O15042	U2 snRNP-associated SURP motif-containing protein	U2SURP	Biological_process unknown	0.168675	0.0433414	0.42	0.0214569	0.0398801	3.80402e-05	9	5	8	3	0	0	2	3	2	0	0	0
ENSP00000381634	Q9H2H9	Sodium-coupled neutral amino acid transporter 1	SLC38A1	Transport	4.18845	0.0172215					1	2	2	11	5	8	0	0	0	0	0	0
ENSP00000381779	E2QRM3	Exportin-5	XPO5	Transport			0.421178	0.0410322			5	10	5	0	0	0	2	4	3	0	0	0
ENSP00000381823	O95486	Protein transport protein Sec24A	SEC24A	Transport			0.030677	0.000289134			8	18	9	0	0	0	0	0	0	0	0	0
ENSP00000382743	O95319	CUGBP, Elav-like family member 2 [Source:HGNC Symbol;Acc:2550]	CELF2	Regulation of translation	5.51414	0.00555423			3.52077	0.0215287	3	1	3	16	11	16	0	0	0	14	8	9
ENSP00000383003	P62942	Peptidyl-prolyl cis-trans isomerase FKBP1A	FKBP1A	Cell communication ; Signal transduction	12.0836	0.00054156					0	0	0	4	2	4	0	0	0	0	0	0
ENSP00000383086	E7EU96	Casein kinase II subunit alpha	CSNK2A1	Cell communication ; Signal transduction	0.118176	0.0232166	0.229103	0.0258318			3	3	9	0	0	1	1	1	1	0	0	0
ENSP00000383444	F2Z2X4	Exportin-4	XPO4	Transport			0.0393563	0.000104521			7	12	8	0	0	0	0	0	0	0	0	0
ENSP00000384088	Q9NXC5	WD repeat-containing protein mio	MIOS	Cell communication ; Signal transduction	4.13313	0.0373717					0	1	0	3	2	2	0	0	0	0	0	0
ENSP00000384246	P35244	Replication protein A 14 kDa subunit	RPA3	Regulation of nucleobase, nucleoside, nucleotide and nucleic acid metabolism			3.9369	0.0273292			1	0	0	0	0	0	2	2	5	0	0	0
ENSP00000385157	H7BYZ7	Long-chain-fatty-acid--CoA ligase 3	ACSL3	Fatty acid metabolism			0.01	0.0386898	0.35016	0.0050644	21	14	12	0	0	0	6	1	5	5	8	5
ENSP00000385657	Q15435	Protein phosphatase 1 regulatory subunit 7	PPP1R7	Regulation of nucleobase, nucleoside, nucleotide and nucleic acid metabolism			0.0355813	0.00131604		0.00111131	20	6	4	0	0	0	0	0	0	0	0	0
ENSP00000385866	P46060	Ran GTPase-activating protein 1	RANGAP1	Cell communication ; Signal transduction					2.42511	0.028056	14	27	21	0	0	0	0	0	0	50	67	55
ENST00000315554	P60953	Cell division control protein 42 homolog	CDC42	Cell communication ; Signal transduction	7.79816	0.0143698	5.08623	0.0255145	9.11204	0.0232178	0	0	1	4	6	4	3	3	6	3	4	13
ENST00000358204	Q9UGI8	Testin	TES	Cell growth and/or maintenance	2.61272	0.00105574					2	1	1	4	4	4	0	0	0	0	0	0
ENST00000423485	P11388	DNA topoisomerase 2-alpha	TOP2A	Regulation of nucleobase, nucleoside, nucleotide and nucleic acid metabolism	12.5103	0.015078			6.51	0.0215486	1	1	2	4	14	5	0	0	0	6	7	4
ENST00000442241	Q9NVX2	Notchless protein homolog 1	NLE1	Biological_process unknown	2.41009	0.0496362					2	1	1	2	6	3	0	0	0	0	0	0
aGene identifier is generated by the Global Proteome Machine (GPM) software with the NCBI human protein database. bAccession numbers, cProtein names and dGene names were derived from the UniProtKB/Swiss-Prot database. eBiological processes were assigned using the HPRD (http://www.hprd.org) database. fRatios were calculated based on NSAF value of triplicate treated MEC1 samples and triplicate MEC1…
